# Supplementary material for: High Molecular Weight Barley β-Glucan Alters Gut Microbiota Toward Reduced Cardiovascular Disease Risk
Source: Front Microbiol. 2016 Feb 10;7:129. doi: 10.3389/fmicb.2016.00129 (PMC4748052; doi:10.3389/fmicb.2016.00129)
Supplement: Supplementary file 1 [file Table_1.XLSX]

## Sheet: Suppl Table 1
Table S-1. Metabolic parameter changes responding to β-glucan interventions in 19 subjects included in the microbiome study
			Diet2		SEM3	P –value4
Metabolic parameter1	Control	3g LMW	5g LMW	3g HMW
Body weight (kg)	77.92	77.74	78.09	77.72	0.26	0.6
BMI (kg/m2)	27.47	27.33	27.55	27.36	0.11	0.34
Waist circumference (cm)	95.62	90.62	91.38	90.89	0.8	0.34
Total cholesterol (mmol/L)	5.44	5.37	5.48	5.32	0.16	0.19
LDL cholesterol (mmol/L)	3.43	3.37	3.44	3.33	0.12	0.49
HDL cholesterol (mmol/L)	1.39	1.35	1.4	1.36	0.025	0.32
Triglyceride (mmol/L)	1.45	1.4	1.43	1.4	0.081	0.87
Glucose (mmol/L)	4.68	4.7	4.72	4.68	0.073	0.9
Systolic BP (mm Hg)	118.82	117.83	120.04	114.13	4.22	0.31
Diastolic BP (mm Hg)	70.41	68.17	69.31	69.3	2.05	0.65
1 Anthropometrics, biochemical markers and blood pressure collected at the end of the intervention: BMI, body mass index; LDL, low-density lipoprotein; HDL, high-density lipoprotein; BP, blood pressure.
2 Diets include: Wheat and rice control (Control), 3g/d low molecular weight b-glucan (3g LMW), 5g/d low molecular weight b-glucan (5g LMW), 3g/d high molecular weight (3g HMW)
3 Standard Error of Mean
4 P-values are shown for the treatment effect between groups analyzed by mixed model ANCOVA with treatment, period, period×treatment as fixed factor.
