# Supplementary material for: High Molecular Weight Barley β-Glucan Alters Gut Microbiota Toward Reduced Cardiovascular Disease Risk
Source: Front Microbiol. 2016 Feb 10;7:129. doi: 10.3389/fmicb.2016.00129 (PMC4748052; doi:10.3389/fmicb.2016.00129)
Supplement: Supplementary file 2 [file Table_2.XLSX]

## Sheet: Suppl Table 2
Table S-2. Level 2 KOs for the fecal microbiota of each analyzed sample.
#OTU ID	113P1	110P1	116P1	109P1	121P1	136P1	121P3	109P4	121P2	136P3	107P2	143P3	121P4	136P2	138P2	127P3	138P4	138P1	138P3	123P4	140P2	110P3	109P3	122P4	137P1	125P4	106P1	140P3	124P2	143P4	122P2	122P1	123P2	119P2	140P4	113P3	122P3	143P2	119P3	118P1	106P3	119P4	107P4	118P4	143P1	123P1	106P2	113P2	136P4
Amino Acid Metabolism	1067732	1147765	970273	666987	669803	581873	437660	530388	412680	541151	771099	195123	493171	906708	1106684	857156	634009	822501	642856	1344258	1596157	968212	2697872	982669	749579	975114	1005310	806215	1097420	804229	713492	1130946	1014487	650575	703394	1168129	407457	933577	536711	785575	962058	583692	788032	890241	947220	894270	942778	930732	766931
Biosynthesis of Other Secondary Metabolites	94816	109178	90643	60734	59986	54828	37552	48294	37195	47708	72763	17561	44361	85714	104883	77105	58819	77388	61322	123457	151360	92117	251909	91341	74511	86591	88148	74014	105558	73183	67553	109345	94188	61606	63060	104968	36754	82927	48812	70322	85949	54665	71584	84411	92237	82407	83301	86639	67915
Cancers	8390	10241	7920	6422	7042	5953	4552	5132	4157	5466	7031	2117	4719	9195	9490	7954	6041	8646	6749	11018	13037	8782	23695	7470	7062	9341	8605	6608	9834	8620	6875	9684	8207	5373	5683	9561	3335	10309	4862	7297	8975	5120	6744	8473	10281	7357	8779	7437	7815
Carbohydrate Metabolism	1199283	1277616	1129148	722628	731116	644161	476529	570576	452004	591664	854461	219215	567399	997134	1246791	1001248	702588	900148	695672	1497719	1843551	1108506	2931930	1185213	838737	1097349	1118128	876016	1240470	957858	836036	1351447	1144721	751288	774289	1295667	461791	1100028	571581	842922	1063398	665536	872649	1025740	1139080	981437	1034319	1055061	841923
Cardiovascular Diseases	2	0	0	0	0	0	0	0	0	0	0	0	0	0	1	0	1	0	0	0	0	11	0	1	0	0	2	0	5	0	0	0	1	0	1	0	0	1	0	1	0	0	0	0	6	0	0	0	0
Cell Communication	0	0	0	0	0	0	0	0	0	0	0	0	0	0	0	0	0	0	0	0	0	0	0	0	0	0	0	0	0	0	0	0	0	0	0	0	0	0	0	0	0	0	0	0	0	0	0	0	0
Cell Growth and Death	57386	60679	50038	34150	32580	31393	23091	27609	21179	28997	40192	10478	24915	48049	57034	45225	33961	43409	33815	72332	82552	51578	141797	49980	38378	49989	52774	43013	55980	41656	37238	56937	53114	33998	37511	63147	21232	46967	29403	40954	50630	29818	42135	45503	50864	47654	50846	49263	41360
Cell Motility	136410	153209	128376	162177	188433	192433	127033	139955	128009	118132	130656	63186	116979	195148	176842	179418	183223	188734	164617	195644	242360	149994	452508	118285	124831	162104	167000	129563	172947	193411	120813	132051	136962	91173	110516	164768	57783	175456	85752	192103	165808	95487	100575	146172	243338	132770	200073	120077	189424
Cellular Processes and Signaling	436242	478030	389411	275476	291541	246375	184805	220636	174152	223396	318188	82622	203077	373613	452421	351442	263319	335050	266744	553611	697265	404319	1103312	402941	312590	409132	406434	327477	443521	324418	291350	475249	411290	272682	286196	478620	163648	386677	219893	324743	389002	247595	318687	368016	414677	361468	386325	384052	315891
Circulatory System	6	0	0	0	0	0	0	0	0	0	0	2	0	0	0	0	1	0	0	0	0	33	0	0	0	0	9	0	15	0	0	0	3	0	0	0	0	3	0	0	0	0	0	0	18	3	0	0	0
Digestive System	302	1891	2442	2311	2001	2672	1008	1420	982	1430	2026	618	1329	3136	2017	2490	2366	2637	2375	475	2571	2649	3579	2204	2059	1932	2002	780	3045	3671	2060	2438	1129	642	510	477	564	4118	496	1458	1896	1033	456	3536	4847	742	1437	761	2143
Endocrine System	24192	31233	28824	23556	20048	21486	14103	17789	12992	17532	23439	7096	14929	30096	30480	25220	21469	28045	22219	31557	40320	27045	73692	26637	24555	27444	28775	20993	34007	31239	23800	29510	25981	16046	17572	27542	10954	34751	14949	22843	29412	16681	18812	29791	33471	22767	28013	22820	25347
Energy Metabolism	666396	719888	569951	371722	376276	347793	257297	310100	235015	323549	464496	115339	295758	536145	689080	507697	379276	498497	389249	838195	995363	615224	1666514	591533	452667	582903	589714	498259	619421	445417	410877	723129	616906	408073	430953	725411	248219	516401	322602	458528	566036	357007	481455	519052	556675	552817	568758	581786	456784
Environmental Adaptation	17803	18103	14983	12036	11319	10910	8196	9582	7564	10006	12729	3663	8468	15810	18139	13978	11686	14299	10775	22820	26080	15686	45868	15630	12134	16173	17833	14297	17541	13963	12463	18002	16583	10320	12307	19755	6770	15845	9619	14318	16736	9945	12489	14214	16671	15443	17202	15118	14530
Enzyme Families	228646	251315	205158	145346	147680	130121	99085	116723	93053	118746	166840	44762	112808	197556	238323	189936	139726	179423	142067	293147	345923	213853	583070	208823	159728	215709	214036	172389	238551	179386	157984	238127	219948	142015	150245	252085	87382	208708	116456	171040	206839	127783	173247	194243	223343	191169	207520	199194	168361
Excretory System	247	1062	1803	1780	2276	1282	700	1293	1002	1009	1463	404	759	2082	1161	1735	1211	1787	1330	334	1553	1093	2861	1415	1657	1400	1242	447	2302	2982	1579	1142	523	496	468	352	376	2721	655	1384	1601	1119	222	1974	2487	393	948	465	1361
Folding, Sorting and Degradation	244630	274228	223904	159247	160610	144621	104750	128655	97965	132008	185849	47556	118452	220530	259122	201186	152972	201690	159339	309590	379107	234695	631373	227498	178266	230800	229926	185229	255635	189267	167817	263224	231718	152763	161239	269145	93576	220475	125306	184439	222540	137234	181330	214985	232740	204913	220381	214930	187456
Genetic Information Processing	273141	300443	251419	189553	198951	169910	132771	155838	124024	154728	207263	59096	145979	248021	289220	228741	181647	224026	180570	349963	409103	254896	704849	252960	199198	259659	262269	206820	292056	228509	196099	285314	258461	167214	184163	300354	105410	254918	144318	215903	254123	155348	206992	233106	267291	227760	252773	238326	218944
Glycan Biosynthesis and Metabolism	166916	214484	177947	119259	133429	120514	71487	95701	69950	99763	154405	33761	82888	179411	196490	157560	121218	165729	131781	218054	306658	186771	468686	162787	164185	170826	159532	132641	219783	142154	126402	218641	165207	118777	114399	186481	64762	162082	97365	126359	161147	111293	130376	174507	199926	148557	149279	158335	137979
Immune System	9142	10422	8121	6356	6057	5920	4247	4978	3857	5296	6993	1936	4453	8860	9806	8012	6110	8034	6213	11411	13654	9014	23914	8326	6413	8630	8851	6988	9486	8146	6750	10000	8565	5620	5942	10165	3460	8891	4664	7219	8663	5214	6790	8292	9234	7679	8687	7941	7667
Immune System Diseases	4792	5173	4033	1218	1671	1773	1031	1090	932	1437	2888	471	1746	3314	4712	3674	2136	3434	2250	6368	7457	4543	11340	3735	2890	4223	3802	3538	4399	2161	2468	5030	4450	2936	2886	5332	1772	2820	2030	2321	3856	2237	3483	3255	3301	4133	3807	4099	2026
Infectious Diseases	34338	39078	31576	22729	26321	21275	15516	18725	15170	18403	26752	7009	18374	31407	37998	29187	22643	29182	23740	44667	58846	34572	91192	33054	24848	35307	32542	26226	34421	27383	23603	38583	33187	21685	22921	37554	13452	31462	16908	26641	31094	19641	26177	30294	34036	29210	30422	30532	26163
Lipid Metabolism	300418	325182	284729	198016	202288	174822	129460	155060	122986	159555	223762	58428	146627	267619	313140	255178	188817	239719	184508	375513	463975	276705	769519	288565	222275	284085	294679	229286	319838	245716	211864	321203	282524	184037	199316	329679	116552	283058	151672	227813	283069	168014	214233	264367	282320	252312	277760	264593	225544
Membrane Transport	1508894	1530764	1227163	835596	870308	734147	619330	686215	577032	697827	978344	277350	728661	1120300	1469968	1203656	834035	1005379	775249	1946016	2185527	1271864	3662291	1269848	894257	1382785	1341860	1103534	1357677	1094441	985780	1462763	1433711	898274	983931	1662603	547759	1244516	752667	1057530	1270164	811720	1147244	1096050	1362529	1231997	1319067	1288008	990783
Metabolic Diseases	10141	11318	10735	7290	6968	6573	4649	5534	4280	5844	8038	2101	5273	9809	10927	9009	6850	8656	6672	12559	15334	9801	25635	10435	8266	9845	10381	7691	12721	9360	7786	11659	9803	6323	6747	11103	4102	10687	5177	7932	10085	5694	7377	9810	10333	8586	9480	8973	8356
Metabolism	242559	275635	228545	158833	177334	150193	109929	130231	106492	131508	187211	50133	127155	221482	262844	210680	160033	200204	161374	313510	394320	235378	633974	228987	184033	240202	230499	184361	262304	204244	173219	273048	233938	153712	161391	267721	93373	223166	123438	186842	224417	142364	183307	210462	245103	204464	219605	215171	186539
Metabolism of Cofactors and Vitamins	468577	510528	399447	279365	280518	252407	184870	228971	175851	227377	333514	83194	204709	385536	482934	355501	273346	352097	281764	604941	712317	428559	1197452	407597	320540	415918	427769	358630	442858	311828	295498	492095	444795	284162	311088	516356	173607	366538	242030	338878	408695	257395	348789	370697	402084	397496	409754	410405	323950
Metabolism of Other Amino Acids	144969	158172	129274	88206	94755	82044	59315	71145	56374	73347	106777	26354	67426	124863	151254	110882	86970	114146	89751	184365	233009	136227	370618	128769	106170	135511	134612	112415	150728	100636	95484	157122	134811	90382	97557	160993	54771	119555	74543	106314	129591	82596	105341	119568	135224	124288	126449	129163	104292
Metabolism of Terpenoids and Polyketides	168572	185397	157455	108061	109073	97902	72614	87108	67161	91103	126583	32711	83598	148092	178381	135497	104534	137127	108577	210150	256724	163033	426565	163257	126045	157411	158620	125893	178075	132712	117329	190635	157920	104050	110726	182797	65776	155310	83713	125479	153323	94613	120585	145388	160390	139245	150461	147458	128543
Nervous System	12622	13639	11057	7823	7514	6911	4891	6241	4645	6164	9246	2269	5208	10796	12985	9910	7345	9914	7695	15798	18546	11387	32692	10752	9174	11187	11456	9703	12174	9355	8333	13211	11766	7810	8234	13858	4683	10589	6576	9228	11188	7139	9540	10421	11271	10719	10811	11019	8652
Neurodegenerative Diseases	6452	7548	7036	4274	6406	4793	3243	3547	3432	3612	5519	1475	3828	6342	7035	6184	5131	6141	5011	8590	11530	6814	15786	5974	5942	6986	6378	4757	10072	5288	4802	8244	5881	4277	4569	7235	2530	6510	3506	5115	6153	4075	4790	5520	8194	5397	5428	5543	4948
Nucleotide Metabolism	421731	458773	386894	274318	270920	238132	181819	219118	170063	222728	311163	81091	212249	364127	438492	344878	257875	331981	263813	537789	623605	393105	1063322	390112	298370	387793	400450	316272	444508	332147	294861	446342	404302	257793	279927	462989	161248	387227	219218	317831	383096	235956	317410	358623	406890	351406	377922	368082	316134
Poorly Characterized	509576	553894	453966	318757	335907	290607	217757	258860	203670	264048	373849	97325	259555	440483	530524	422313	314081	399359	312997	645009	783969	468462	1293472	457513	357869	482349	471911	381955	519958	393289	345638	537044	479944	314401	333911	560037	190950	445231	258028	374412	453939	282140	382096	426240	474796	424406	452362	445258	373079
Replication and Repair	938794	1017412	880266	630395	615296	549880	417801	500236	386289	514119	702354	187300	464843	834024	982984	785572	592170	767308	605175	1191742	1384481	875686	2383349	884933	673514	874192	907795	706503	1004026	770861	665388	996240	902611	572307	622241	1030355	363927	882844	486008	721661	873300	519795	702457	817215	893831	782309	860712	816107	731517
Sensory System	0	0	0	0	0	0	0	0	0	0	0	0	0	0	0	0	0	0	0	0	0	0	0	0	0	0	0	0	0	0	0	0	0	0	0	0	0	0	0	0	0	0	0	0	0	0	0	0	0
Signal Transduction	139502	154559	122280	104687	124392	100348	75882	87162	74357	83483	109851	34390	81570	135493	154632	120904	104230	121434	99874	186016	233925	131527	383143	125012	105213	143838	137953	111343	151143	120873	103801	155269	139071	89028	96910	156786	53555	135910	75153	124723	132826	84963	107365	121747	162063	122193	138718	122157	121411
Signaling Molecules and Interaction	14893	16749	14371	9320	11106	9023	5970	7625	5727	8391	12109	2635	7773	13847	15965	11506	9221	12690	10265	18775	24052	14883	36259	14538	11599	13896	14019	10861	16718	10668	10376	19191	14436	9737	9692	16344	5959	13881	6983	10815	13062	8819	11833	13794	15448	12599	12104	13465	11626
Transcription	335057	359357	298076	217483	225826	185250	151194	176001	144157	173921	238109	67276	170306	279306	343973	273948	202029	250349	201950	428356	501733	304245	842346	315812	229112	310860	317800	248514	333857	265153	235641	356163	322540	205353	220098	366534	127719	304069	165582	260505	302155	187104	251108	274376	314086	276000	303484	290722	247266
Translation	621522	660757	567652	401695	387294	356065	271221	323251	247640	334223	450675	121471	309490	539978	639687	513353	384914	490490	385942	780696	890319	568538	1549933	574773	431117	565443	587422	463585	643664	495499	426496	639228	583756	372707	410554	678487	238351	560183	318763	463885	563823	334673	458750	523796	566403	513961	562805	537648	475481
Transport and Catabolism	18285	26504	21447	14355	16213	15785	8108	11668	8123	12261	19563	3982	9126	22412	22921	16848	14913	21768	16742	23648	36507	22526	54937	15873	24067	18118	18056	15927	29749	15036	13750	26600	18327	14458	13005	21596	7167	17829	11428	15075	19261	13843	14137	20607	24966	17983	17070	19024	16641
Xenobiotics Biodegradation and Metabolism	161887	182123	163257	112621	123760	97877	75851	89646	73486	88587	126223	34387	85732	147614	176963	149139	107313	136353	107275	207398	256037	158706	422160	166959	121169	164883	163452	121313	183061	150073	124490	179137	159504	101009	108588	176937	65377	168519	81623	129299	159877	96650	122262	148869	164143	134733	150911	142007	126162
[truncated: 39 more columns]
