# Supplementary material for: High Molecular Weight Barley β-Glucan Alters Gut Microbiota Toward Reduced Cardiovascular Disease Risk
Source: Front Microbiol. 2016 Feb 10;7:129. doi: 10.3389/fmicb.2016.00129 (PMC4748052; doi:10.3389/fmicb.2016.00129)
Supplement: Supplementary file 3 [file Table_3.XLSX]

## Sheet: Suppl table 3
Table S-3. Level 3 KOs for the fecal microbiota of each analyzed sample.
#OTU ID	113P1	110P1	116P1	109P1	121P1	136P1	121P3	109P4	121P2	136P3	107P2	121P4	136P2	138P2	127P3	138P4	138P1	138P3	123P4	140P2	110P3	109P3	122P4	125P4	106P1	140P3	124P2	122P2	122P1	123P2	119P2	140P4	113P3	122P3	119P3	106P3	119P4	107P4	123P1	106P2	113P2	136P4	107P1	107P3	145P4	110P4	145P3	109P2	110P2
Zeatin biosynthesis	4876	5542	4702	3331	3138	3265	2147	2632	1982	2793	3904	2284	4780	5313	4204	3326	4479	3577	6103	7576	5160	12628	4678	4465	4673	3742	5353	3456	5638	4616	3082	3265	5360	1915	2562	4582	2887	3541	4157	4447	4361	4005	3635	4630	4055	4987	4693	5558	4656
Xylene degradation	6561	7208	7665	5198	4411	4334	3257	3627	2897	3561	5008	3583	6437	7538	7518	5056	5791	3934	9060	9293	5612	19148	6734	7555	8236	5610	8076	5957	5142	6927	3585	4595	7511	2836	3626	7944	3726	5427	6132	7580	5532	5331	5776	6804	6544	8503	5756	8105	6713
Wnt signaling pathway	0	0	0	0	0	0	0	0	0	0	0	0	0	0	0	0	0	0	0	0	0	0	0	0	0	0	0	0	0	0	0	0	0	0	0	0	0	0	0	0	0	0	0	0	0	0	0	0	0
Vitamin B6 metabolism	17498	19741	19328	13386	13286	12825	8455	10404	8135	10483	14424	9037	18168	19484	17095	13016	16691	13112	21125	29118	18545	44951	19255	17379	18253	13352	21647	14284	21954	16939	11269	11994	19043	7396	9057	17787	11041	12055	14782	16512	15900	15339	12796	15212	15740	18143	16618	18511	17879
Viral myocarditis	2	0	0	0	0	0	0	0	0	0	0	0	0	1	0	1	0	0	0	0	11	0	1	0	2	0	5	0	0	1	0	1	0	0	0	0	0	0	0	0	0	0	0	0	1	4	5	2	0
Vibrio cholerae pathogenic cycle	6206	6349	5828	4335	5464	3634	2572	3283	3054	2552	4438	3111	5244	6817	4990	4009	5243	4457	8284	11050	6528	15445	6470	6150	6197	4659	6163	4553	7954	6211	3853	4196	6718	2511	2879	5556	3868	4600	5225	5216	5382	3870	4630	5779	5045	5878	5425	7247	5819
Vibrio cholerae infection	0	6	0	6	7	4	8	30	2	12	11	118	14	5	16	20	4	8	0	0	0	6	0	1	0	0	0	0	0	0	0	0	0	0	0	0	0	0	0	0	0	4	0	0	0	3	0	0	7
VEGF signaling pathway	0	0	0	0	0	0	0	0	0	0	0	0	0	0	0	0	0	0	0	0	0	0	0	0	0	0	0	0	0	0	0	0	0	0	0	0	0	0	0	0	0	0	0	0	0	0	0	0	0
Vasopressin-regulated water reabsorption	0	0	0	0	0	0	0	0	0	0	0	0	0	0	0	0	0	0	0	0	0	0	0	0	0	0	0	0	0	0	0	0	0	0	0	0	0	0	0	0	0	0	0	0	0	0	0	0	0
Vascular smooth muscle contraction	0	0	0	0	0	0	0	0	0	0	0	0	0	0	0	0	0	0	0	0	0	0	0	0	0	0	0	0	0	0	0	0	0	0	0	0	0	0	0	0	0	0	0	0	0	0	0	0	0
Various types of N-glycan biosynthesis	0	7	0	7	35	4	8	33	7	12	11	119	14	23	16	28	9	12	0	1	0	6	0	1	0	0	0	0	0	0	0	0	0	0	0	0	0	0	1	0	0	5	0	0	0	3	0	0	7
Valine, leucine and isoleucine degradation	17613	17679	15617	11179	15112	9423	7274	9317	7846	9199	12856	8118	14168	17576	12419	9769	12971	10538	21348	29814	17305	40115	17737	15158	16005	12493	17214	11049	25166	15949	10855	12192	18228	6661	8949	14468	11559	10733	14286	13044	15774	12950	10300	13222	13847	14768	14131	16182	15071
Valine, leucine and isoleucine biosynthesis	91421	98856	82895	55853	54431	48419	37476	44739	34898	45922	65474	42957	76282	96178	74020	53896	67855	52240	114840	133008	80852	235460	86922	82703	85868	69260	91582	61561	94484	88844	54834	59722	99297	35421	44358	81167	48218	68350	76682	80987	79432	65071	67662	86877	74969	100480	74743	103214	80921
Ubiquitin system	31	278	77	132	432	344	57	151	65	209	334	69	469	262	81	229	464	309	72	603	263	507	64	272	77	114	101	125	587	177	119	75	129	87	51	115	193	102	171	27	206	226	82	55	313	41	531	87	284
Ubiquinone and other terpenoid-quinone biosynthesis	5502	8164	7003	4185	8183	5386	2018	3680	2258	4369	6801	3627	8511	7167	4887	5339	7693	6990	6253	16843	9660	15823	6590	8036	5511	4496	8683	4227	11007	4702	4523	3756	6100	2444	2793	5227	4059	2574	4934	3855	5618	5328	2829	3767	7189	4176	8400	4676	6326
Tyrosine metabolism	32770	35795	33298	23063	24777	19486	14681	17873	14243	18054	25563	17134	30589	35169	30522	21621	27669	21217	40590	52293	31117	84485	32995	33497	33131	24597	37549	24780	35396	32002	20167	21711	36195	13105	16549	32460	19150	24646	27227	30139	28917	25606	26090	31799	28902	35170	28837	38147	30528
Type II diabetes mellitus	5254	5611	5601	3942	3674	3041	2341	2856	2143	2977	3992	2812	4923	5591	4693	3362	4281	3288	6371	7677	4836	13019	5698	5204	5651	3934	6602	4239	5996	5074	3149	3423	5706	2174	2543	5278	2746	3827	4356	4945	4592	4253	4266	4962	4701	5527	4540	6020	4943
Type I diabetes mellitus	4887	5707	5134	3348	3294	3532	2308	2678	2137	2867	4046	2461	4886	5336	4316	3488	4375	3384	6188	7657	4965	12616	4737	4641	4730	3757	6119	3547	5663	4729	3174	3324	5397	1928	2634	4807	2948	3550	4230	4535	4381	4103	3644	4655	4238	5050	4831	5564	4906
Two-component system	128104	140481	111182	97185	115708	92562	70611	80769	69375	76668	100288	75380	124013	141517	111833	96265	111252	91719	170677	214514	120128	352606	113101	132613	126975	102438	137566	94845	140459	127419	81514	89187	144142	48838	69225	121968	78066	98141	111960	128340	112034	111930	95667	125082	125406	137723	111426	151608	127319
Tuberculosis	16160	16784	14477	10818	10979	9616	7098	8778	6911	8897	11775	7820	14480	16600	13392	10285	13261	10528	19674	23647	15447	39686	15737	14403	15113	11866	15999	11497	18105	14715	9896	10719	17421	6311	8044	14513	9062	11469	13103	14211	14078	12555	11839	14574	13561	15870	13408	17568	14551
Tryptophan metabolism	12048	13223	10774	6683	9892	5888	5088	5958	4905	6320	8585	5838	9648	12226	8771	6358	8491	6773	14891	21159	11446	29632	11080	12325	10441	8642	12281	7152	13713	10694	7498	7894	12872	4426	5855	10046	6647	8106	9701	9697	10531	8771	7674	10281	9924	12408	9102	12119	10188
Tropane, piperidine and pyridine alkaloid biosynthesis	10904	11980	10651	7930	8687	6740	5223	6372	5125	6032	8539	5774	10016	11944	9001	7219	9935	8151	13752	17842	10840	28085	10937	10143	10603	8233	11646	7222	12979	10614	6905	7350	11872	4352	5364	10347	6603	7908	9166	10122	9709	8505	7846	10188	9345	10904	9911	12275	10227
Transporters	879867	887061	706542	469943	470076	404526	345590	381769	321707	388766	557763	414398	631040	846182	704202	466933	565360	428113	1136837	1243024	726967	2120942	731617	788246	775731	643238	786048	577897	842776	838277	523157	571652	971111	317815	440018	735087	467504	671918	718887	762536	750533	552473	672088	865398	633630	907057	642662	1028679	713788
Translation proteins	96415	102404	90809	67147	65164	57063	44793	53336	41112	54874	71478	51273	86913	99356	81164	61535	79269	62367	119709	141692	88745	241477	92417	90971	94488	72416	105397	70050	99929	89621	58168	64354	105569	37827	50414	91255	53835	68940	79386	90637	83452	77562	72199	90429	81927	98144	79728	108546	87750
Translation factors	56854	61312	52092	37473	36400	32960	25100	30194	22918	31331	42151	28395	50146	58575	45315	35364	45551	36177	71335	82509	52745	142226	51958	51530	53779	42624	60341	38506	59344	53125	34314	37737	62192	21625	29560	51760	31230	41770	47265	51351	49193	44006	42844	54567	46760	57673	48060	65235	50674
Transcription related proteins	842	498	772	130	552	84	146	292	116	310	390	833	316	637	538	271	175	196	874	1721	670	1144	1101	691	632	432	262	285	1471	583	455	521	750	316	215	354	279	320	530	324	725	284	283	239	444	467	217	328	474
Transcription machinery	104832	119497	94448	74836	78424	68285	51352	62476	49438	59878	81890	54373	98289	113235	86830	70849	92479	76653	132691	158236	103248	277775	97612	95699	99150	79854	107403	76101	119972	99800	66963	70044	115981	40445	54431	99216	63690	78290	87827	99131	93563	84827	78641	102128	92434	111673	95581	122057	99899
Transcription factors	211068	219970	186663	130411	135664	107274	91691	103491	87500	103887	142620	105232	165707	211732	173203	120157	144124	113923	271807	316573	184375	518122	200568	198250	200397	154516	207237	147130	216713	204840	127217	137432	229842	79982	101655	186083	113562	158935	172490	187540	180746	148584	162509	202542	165809	225524	159281	244192	181930
Toxoplasmosis	2	0	0	0	0	0	0	0	0	0	0	0	0	1	0	1	0	0	0	0	11	0	1	0	2	0	5	0	0	1	0	1	0	0	0	0	0	0	0	0	0	0	0	0	1	4	5	2	0
Toluene degradation	3984	6481	4373	2579	4863	2714	2109	2567	2071	2824	4258	2495	4597	5232	2895	2462	3915	3486	5261	9230	5917	12332	3003	4950	2945	2860	4953	1994	6752	4349	3251	2545	4428	1412	2171	3568	3115	3417	3443	2899	4107	3762	3020	4385	3602	5563	5026	4928	4117
Tight junction	0	0	0	0	0	0	0	0	0	0	0	0	0	0	0	0	0	0	0	0	0	0	0	0	0	0	0	0	0	0	0	0	0	0	0	0	0	0	0	0	0	0	0	0	0	0	0	0	0
Thiamine metabolism	61810	63365	50934	35407	33910	32879	24296	28995	21913	30038	41568	26211	48618	62177	44115	35282	45199	35386	78332	89604	54236	150925	54414	52430	55788	46740	55479	36410	65392	57032	36455	40622	67176	23307	29859	52125	31514	43874	51618	53779	53532	42809	42174	56436	47006	60395	49232	67396	52106
TGF-beta signaling pathway	0	0	0	0	0	0	0	0	0	0	0	0	0	0	0	0	0	0	0	0	0	0	0	0	0	0	0	0	0	0	0	0	0	0	0	0	0	0	0	0	0	0	0	0	0	0	0	0	0
Tetracycline biosynthesis	22017	22978	19900	11906	11744	9299	8114	8882	7282	9771	14668	9246	15715	22861	17953	11346	15266	10941	27066	30636	18516	54651	21576	19552	20476	15888	19470	12950	23407	20460	12663	13601	23190	8412	9067	18920	10255	15663	17480	18574	18470	13430	15550	20199	16623	24739	16774	23901	18081
Terpenoid backbone biosynthesis	61999	65223	55623	40675	38670	36060	27740	33000	25139	34560	44912	30568	53722	63102	47699	38306	49888	39663	76468	89710	57962	152522	57893	54753	58370	46167	62587	41869	66124	56946	37109	41243	67493	23861	31539	56164	34813	43404	50991	56137	53790	48881	44171	56536	50076	61046	50721	67667	54649
Taurine and hypotaurine metabolism	9818	11235	8857	6107	7192	6465	4444	5215	4178	5576	7713	4536	9164	10102	7237	6450	7759	6436	12131	15940	9709	24638	8385	8747	8762	7466	10756	5834	11115	9088	6318	6512	10891	3589	4874	8553	5850	6975	8347	8352	8690	7703	6832	9200	8082	9577	9208	10963	9050
Systemic lupus erythematosus	0	4	0	40	162	7	8	64	25	95	68	1	108	1	4	41	16	25	0	0	6	156	0	0	0	0	0	0	4	0	0	0	0	0	0	0	0	0	0	0	0	74	0	0	253	8	2	0	6
Synthesis and degradation of ketone bodies	2848	2359	2077	2322	2811	1696	1655	1903	1749	1692	1928	1666	2165	2355	1171	1721	1980	1569	3209	4440	2471	6622	2580	2159	3119	2285	2072	1733	3008	2099	1449	2239	3079	1031	1665	2868	2127	1147	2446	2721	2380	2593	1028	1570	2216	1784	1601	1910	2154
Sulfur relay system	29439	32357	24502	17722	19290	14962	11817	14734	11645	13956	20432	13219	23868	30816	22073	16730	21175	16673	38429	47280	26394	77142	27974	27594	27248	22594	25817	18920	31894	28236	17711	19391	32231	11316	14102	25324	15702	21355	24697	25877	25613	19948	20418	27417	24319	32654	23624	32868	26005
Sulfur metabolism	30133	31120	24791	16307	17808	16164	10804	13579	10104	14807	21099	12588	24885	30679	21330	17515	22642	17255	36945	49173	27993	75710	28095	26094	27107	23311	25726	18914	36856	25797	18141	19983	32587	11532	14069	25245	16081	19497	25618	25155	26572	20938	18296	24429	23622	28787	25112	29345	25893
Styrene degradation	1803	2563	1630	894	1947	546	661	860	864	728	1396	422	1224	2160	1207	748	954	857	2573	3389	2227	5452	2243	1778	1803	1385	1475	1132	2339	1810	1206	1256	1984	733	662	1706	1168	1165	1548	1386	1706	1074	893	1263	1494	2815	1272	1530	1554
Streptomycin biosynthesis	31737	39571	33081	21411	20110	19537	12744	16791	12405	16958	26042	15577	30100	37476	27276	20524	26041	21013	41870	50219	33359	88080	33728	30014	31019	25085	38678	24161	40101	32488	21259	21117	34668	12980	15865	29833	18415	24525	27895	28772	29279	24146	24184	30289	28263	38420	31788	36201	32161
Stilbenoid, diarylheptanoid and gingerol biosynthesis	5	118	173	6	45	41	19	6	15	18	43	18	69	47	19	18	45	20	3	4	43	31	34	47	15	2	134	8	18	14	28	5	1	2	34	5	24	1	19	2	2	43	5	5	44	13	89	5	62
Steroid hormone biosynthesis	66	1192	756	565	1397	832	94	576	228	785	1175	120	1569	677	425	692	1099	773	152	2277	1132	2236	392	429	134	354	1037	346	2150	196	565	163	252	80	238	387	625	56	453	76	631	833	27	205	1503	166	1799	233	778
Steroid biosynthesis	0	12	0	120	485	21	25	193	75	285	203	3	324	1	13	128	47	73	0	0	18	468	0	0	0	0	0	0	11	0	0	0	0	0	0	0	0	0	0	0	0	222	0	0	756	25	5	0	17
Starch and sucrose metabolism	118676	131584	114215	73834	67899	68164	46698	56463	44755	57788	87108	54426	105596	128579	105018	73546	95178	71774	154233	187245	109049	312870	113239	113812	112446	92676	130680	85694	121896	117530	75617	77746	132166	46323	60167	109487	64628	91428	102230	107159	107260	84786	92507	118902	95523	130193	107311	141823	110373
Staphylococcus aureus infection	292	309	219	44	268	253	205	87	224	118	213	466	164	194	441	273	121	138	651	515	215	446	176	357	264	136	333	89	193	229	176	169	312	58	71	127	97	331	188	106	183	158	442	325	184	324	149	507	337
Sporulation	127664	126565	108374	78829	67350	66970	55239	61559	51432	59418	79980	57274	97158	123941	105728	73454	85154	68870	160200	163482	103441	303116	119082	108004	120385	91491	121071	85411	118088	119879	74471	80569	138201	47581	58184	111367	61587	93789	99748	118489	106342	87248	97468	123244	99657	134880	89415	148440	110328
Spliceosome	0	0	0	0	0	0	0	0	0	0	0	0	0	0	0	0	0	0	0	0	0	0	0	0	0	0	0	0	0	0	0	0	0	0	0	0	0	0	0	0	0	0	0	0	0	0	0	0	0
Sphingolipid metabolism	19117	25330	18776	13249	12792	13841	7298	10476	7822	10620	17844	8741	20819	22342	18865	13990	19441	14029	26303	37337	20106	57983	17805	18265	18395	16866	22491	16133	24788	19634	14234	13400	22931	7499	11575	18836	13353	15608	18459	17525	19426	14971	16081	20892	16971	21078	24530	25074	20087
Small cell lung cancer	2	0	0	0	0	0	0	0	0	0	0	0	0	1	0	1	0	0	0	0	11	0	1	0	2	0	5	0	0	1	0	1	0	0	0	0	0	0	0	0	0	0	0	0	1	4	5	2	0
Signal transduction mechanisms	59665	60618	49059	35327	36386	29560	25002	28532	23302	28618	39084	28084	46933	59193	44522	33143	42296	33018	75159	86228	50684	147329	52575	54015	54261	44521	53201	38208	60219	55253	34943	38849	64884	22436	29594	51701	30779	43394	49068	53259	51044	40156	42916	56559	46939	60638	45262	66914	49562
Shigellosis	0	0	0	0	22	0	20	0	10	0	0	20	0	0	0	0	0	0	0	0	0	0	0	0	0	0	0	0	2	0	0	0	0	0	0	0	0	0	0	0	0	0	0	0	0	0	0	0	0
Sesquiterpenoid biosynthesis	0	0	0	0	0	0	0	0	0	0	0	0	0	0	0	0	0	0	0	0	0	0	0	0	0	0	0	0	0	0	0	0	0	0	0	0	0	0	0	0	0	0	0	0	0	0	0	0	0
Selenocompound metabolism	40079	42082	34565	23116	24164	20372	15328	18586	14468	19415	28011	17715	31941	40367	28106	22405	28574	22120	50073	60976	36360	99934	35776	35983	37754	30889	39573	26012	41704	35636	23840	26937	44188	15173	19919	35317	21721	28051	34032	34524	35145	27694	27408	34919	30231	40152	32167	41894	34325
Secretion system	94975	104806	93351	79631	91639	80707	58885	66256	55779	63907	78721	62193	104038	107155	96807	81952	94988	78563	123397	162221	93987	262447	92650	108124	98751	74535	106997	74707	100627	93762	59561	65868	105450	38646	51704	97285	57006	71611	81303	103088	83096	93114	73170	92329	102092	104167	83743	111777	100523
Secondary bile acid biosynthesis	4665	4910	4366	2030	1724	1929	1143	1420	1091	1731	3136	2041	3750	4795	3869	2195	2995	1707	5734	6984	3909	11575	4645	3996	4281	3656	5007	3531	4927	4462	2845	2971	5168	1828	2240	4014	2197	3568	4002	3815	4238	2524	3622	4473	3273	4718	4387	5403	3923
Salivary secretion	0	0	0	0	0	0	0	0	0	0	0	0	0	0	0	0	0	0	0	0	0	0	0	0	0	0	0	0	0	0	0	0	0	0	0	0	0	0	0	0	0	0	0	0	0	0	0	0	0
RNA transport	21401	21213	17137	9964	9446	9169	7319	8356	6283	8702	12854	9740	14879	20479	16451	10601	13286	9918	26650	28807	17239	49436	18557	17516	18207	15099	18273	12263	20784	19420	12443	13096	22764	7563	9470	16768	9851	15577	16948	17768	17791	12359	15561	20387	14717	21552	15302	24268	16681
RNA polymerase	19156	19865	16965	12212	11708	9674	8119	9912	7209	10107	13554	10227	15254	18986	13851	10943	13727	11343	23857	26920	16622	46421	17632	16907	18251	14143	19217	12410	19478	17899	11173	12621	20711	7292	9496	16854	9849	13883	15682	16813	16410	13836	14270	17989	15304	19213	14884	21457	16344
RNA degradation	45927	50542	40607	29290	30604	27326	19651	24234	18653	24692	34549	22672	41116	47864	36791	28511	38352	30929	57194	69897	44075	115219	41635	41906	41544	33971	46508	30775	50091	42200	28906	30347	50663	17445	23154	40379	26158	33885	37703	40324	40606	35083	34578	43713	36954	46597	40244	52520	41798
RIG-I-like receptor signaling pathway	783	565	562	44	154	50	60	58	40	119	216	72	133	544	397	134	140	131	579	1308	639	807	1012	337	432	379	449	247	1262	398	454	424	690	302	135	287	250	80	370	269	674	116	27	89	189	487	224	69	368
Ribosome biogenesis in eukaryotes	4881	5169	4444	3250	3171	2906	2242	2786	1998	2759	3617	3282	4442	5094	4271	3254	4008	3156	6140	7122	4524	12235	4665	4507	4685	3685	4688	3452	5201	4716	2913	3279	5382	1972	2487	4489	2662	3622	4087	4470	4307	3845	3703	4599	4013	4978	4043	5505	4415
Ribosome Biogenesis	159044	165584	140147	100210	97567	88247	68189	80225	62394	82478	111429	77330	133993	160874	127388	95414	121680	95574	199048	228650	141885	390839	144168	145350	147703	117626	159792	108407	162364	147743	94688	104243	173103	60153	81136	141384	84330	117414	130469	142402	136671	118284	120416	152450	127402	160668	127937	182270	138618
Ribosome	250678	269990	232792	166776	159906	147111	111501	134025	102041	138260	185963	126494	222941	259960	208453	157920	203114	160831	314972	358930	233330	629969	232247	228710	239115	187635	264205	173651	258458	237164	151067	166167	274733	96582	130056	230717	137745	185954	208075	228567	217952	196175	191628	241600	206386	258633	210440	288541	226043
Riboflavin metabolism	20348	24420	16551	14157	15237	13066	9363	12075	8910	12166	16717	9073	18736	23064	13249	13471	16851	14309	27485	34139	21069	57438	17330	18880	18912	16669	19071	11655	22436	20249	12510	14299	22637	7374	11161	17459	12475	15710	18242	17591	18409	17166	14129	19791	18124	22834	19231	23588	19161
Rheumatoid arthritis	0	0	0	0	0	0	0	0	0	0	0	0	0	0	0	0	0	0	0	0	0	0	0	0	0	0	0	0	0	0	0	0	0	0	0	0	0	0	0	0	0	0	0	0	0	0	0	0	0
Retinol metabolism	1655	1941	2795	2015	1939	1457	770	1254	887	1178	1946	1322	2353	2040	3362	1732	1844	1301	1808	3200	1834	4409	2522	2784	2377	1071	3506	2290	1412	2326	1169	986	1812	787	911	2260	1143	1695	1182	1608	1521	1645	2504	2254	2636	2160	2199	2808	2084
Restriction enzyme	16347	19172	17946	14007	13263	15682	9784	11648	9386	10745	14923	9883	18161	19077	14983	14959	18349	15255	19465	26360	17513	42336	18025	16082	15670	12452	21747	14127	22514	14589	11201	11055	17410	6947	9164	16784	10717	10557	13262	16668	15135	15898	11193	14531	15927	16502	17402	17328	18305
Replication, recombination and repair proteins	86219	91691	74627	61335	68917	54835	45829	51746	43486	49127	63492	46075	77371	89108	69885	58667	68761	57111	111120	121923	77240	219148	75268	79019	80632	64090	87296	62003	85858	79784	51631	58372	95252	32404	45648	78203	49428	67762	70396	77659	74318	69155	69017	87205	76702	91563	68506	103990	78825
Renin-angiotensin system	0	0	0	0	0	0	0	0	0	0	0	0	0	0	0	0	0	0	0	0	0	0	0	0	0	0	0	0	0	0	0	0	0	0	0	0	0	0	0	0	0	0	0	0	0	0	0	0	0
Renal cell carcinoma	11	70	12	80	514	46	166	123	160	123	115	138	164	114	149	62	393	351	91	267	153	304	62	448	87	6	36	150	205	13	68	81	24	80	151	250	106	19	12	177	40	99	32	10	276	24	94	18	164
Regulation of actin cytoskeleton	0	0	0	0	0	0	0	0	0	0	0	0	0	0	0	0	0	0	0	0	0	0	0	0	0	0	0	0	0	0	0	0	0	0	0	0	0	0	0	0	0	0	0	0	0	0	0	0	0
Pyruvate metabolism	118572	129234	112998	77401	79169	66140	50721	60674	47874	60767	86840	56984	102224	125118	99954	72068	92386	72040	148042	180534	109407	299759	118698	112296	116579	88925	125775	83266	132047	112755	72807	78163	128723	46624	57207	111460	65782	84989	98315	107843	103171	86310	87095	109582	98477	127112	100976	131440	108725
Pyrimidine metabolism	194290	207633	178973	128246	124686	111329	85116	102290	80127	102636	142052	99500	167906	199731	160154	119934	154623	123008	244539	283114	180914	480927	180847	176518	183731	144023	205793	137437	206685	184140	118582	128650	212559	74303	101202	176992	109658	143925	159817	174543	168876	146186	149413	187800	156245	196637	163570	224927	173938
Purine metabolism	227441	251140	207921	146072	146234	126803	96703	116828	89936	120092	169111	112749	196221	238761	184724	137941	177358	140805	293250	340491	212191	582395	209265	211275	216719	172249	238715	157424	239657	220162	139211	151277	250430	86945	118016	206104	126298	173485	191589	203379	199206	169948	176528	222486	186525	243366	195637	266377	204603
Proximal tubule bicarbonate reclamation	247	1062	1803	1780	2276	1282	700	1293	1002	1009	1463	759	2082	1161	1735	1211	1787	1330	334	1553	1093	2861	1415	1400	1242	447	2302	1579	1142	523	496	468	352	376	655	1601	1119	222	393	948	465	1361	579	371	1938	866	1568	481	1517
Protein processing in endoplasmic reticulum	4373	6025	5239	4754	4496	4607	2813	3771	2642	3707	4893	3573	6333	5703	4807	4516	5389	4480	5701	7734	5376	13781	4885	5055	5286	3745	6641	4589	5268	4623	3024	3147	5010	1832	2824	5292	3283	3608	4067	5026	4034	5251	4082	4832	5666	5357	5849	5898	5544
Protein kinases	33738	37542	28729	20761	22631	19313	15264	17009	14172	16730	24210	17357	28100	35377	29712	20960	23976	18839	44661	52960	29793	89312	28921	33306	31124	25735	34171	23196	31985	33782	20950	22241	37479	12365	17292	29618	18702	27158	28540	30975	29162	24183	27016	34643	28696	38919	27760	41163	30701
Protein folding and associated processing	54812	69117	52396	37140	41778	33526	25217	30855	23983	31265	45596	29417	51791	63174	47666	36366	44722	35956	75559	91686	56256	157090	50167	56211	53973	43959	61753	38633	57939	57020	35268	38129	61572	21118	30462	52225	32736	45865	49149	51453	49422	43815	44525	56528	50884	68614	52543	67144	53201
Protein export	61443	67013	57035	40405	38508	35879	27002	32223	24505	33743	45775	30870	54518	63948	50432	38109	50946	40203	76590	90935	57438	153893	57634	57774	58385	45762	66002	43125	64587	57741	38047	40382	67353	23729	31809	57153	34107	44738	50678	56836	53457	47645	46674	59027	50080	63172	53018	70636	55848
Protein digestion and absorption	51	947	327	363	465	961	38	293	78	324	882	18	1006	740	201	679	1266	1173	114	1447	1313	1229	228	249	131	298	349	217	1109	253	366	136	193	109	152	284	593	133	362	43	363	465	96	155	180	115	1632	218	671
Proteasome	4210	4917	3906	3139	2965	2879	2132	2527	1916	2624	3377	2552	4384	4615	3849	3019	3901	3020	5523	6155	4155	11583	3712	4196	4301	3374	4552	3333	4463	4336	2578	2850	4893	1717	2265	4273	2425	3540	3756	4243	3796	3776	3664	4540	3864	4649	4059	5470	4136
Prostate cancer	4185	5208	4117	3141	2990	2994	2097	2456	1914	2638	3479	2191	4525	4668	3857	2979	3974	3057	5423	6185	4288	11599	3687	4173	4222	3312	5229	3326	4899	4098	2678	2765	4778	1596	2308	4294	2491	3354	3686	4217	3731	3854	3518	4502	3924	4665	4321	5442	4177
Propanoate metabolism	56798	60021	52632	34840	38475	31260	25119	28456	23090	28810	39496	27477	45748	58950	46038	33966	43080	34891	69338	86659	53233	135728	58643	51711	53905	41032	55994	36990	68699	52312	34893	37390	60595	22719	25524	51459	30251	38079	45211	50897	49708	40861	37917	48133	45144	58557	44530	57710	50120
Progesterone-mediated oocyte maturation	4176	4893	3778	3121	2916	2867	2092	2429	1904	2582	3322	2190	4340	4590	3799	2935	3886	2990	5413	6077	4155	11485	3656	4129	4201	3284	4518	3249	4369	4080	2558	2752	4735	1579	2251	4179	2417	3352	3646	4207	3626	3762	3516	4488	3856	4640	4049	5416	4093
Prion diseases	419	317	313	69	364	285	211	68	228	53	176	270	162	301	427	355	207	180	669	736	302	423	293	442	369	252	659	299	535	315	245	313	474	162	168	286	201	325	302	232	281	62	380	375	232	240	207	534	321
Primary immunodeficiency	4792	5169	4033	1178	1509	1766	1023	1026	907	1342	2820	1745	3206	4711	3670	2095	3418	2225	6368	7457	4537	11184	3735	4223	3802	3538	4399	2468	5026	4450	2936	2886	5332	1772	2030	3856	2237	3483	4133	3807	4099	1952	3258	4449	2396	4454	4115	5432	3687
Primary bile acid biosynthesis	4668	4913	4368	2031	1730	1931	1144	1420	1092	1732	3139	2043	3752	4806	3874	2202	3001	1708	5754	6985	3926	11577	4648	3998	4285	3657	5048	3552	4938	4486	2850	2972	5172	1830	2257	4017	2260	3568	4008	3818	4242	2525	3623	4478	3275	4718	4392	5419	3924
Prenyltransferases	29106	32451	27208	19456	19888	18961	13122	16158	12104	17173	22886	14710	28019	30908	23423	19535	25565	20603	36265	44747	29224	74389	26970	26826	27118	21898	31326	19676	32111	27256	18098	19292	31951	11248	15009	26689	16678	21162	24473	26297	25695	24209	21466	27520	25319	29258	26350	32907	27051
PPAR signaling pathway	8188	10690	9545	8375	7302	7605	5093	6544	4650	6295	8111	4837	10052	10383	7202	7381	9249	7922	10799	14170	9355	24650	9021	8589	9714	7222	11284	7434	10667	9000	5557	6180	9218	3697	5103	9580	6048	6169	7827	9289	7910	8871	6107	7770	9432	9727	9579	9288	9780
Porphyrin and chlorophyll metabolism	123904	130420	87708	65486	62303	50701	43125	54958	43249	48810	77809	48351	84585	117166	84434	58799	72663	58123	166982	174269	97576	316685	86768	101031	105618	95013	95695	72168	110868	117668	72504	81980	139327	40507	69501	101401	67843	98879	105345	104779	105909	70210	94494	130992	84432	129308	96174	153560	97396
Pores ion channels	19289	26013	22557	14858	19154	16315	8674	11916	7912	13701	20449	10041	23491	23228	16638	14962	21234	16819	23985	45408	23650	54695	18958	22745	18504	15676	28866	13878	30315	18163	14416	13429	21394	7457	11580	19344	14857	13262	17715	16723	18953	18735	13588	18010	19130	18365	26563	21751	21156
Polyketide sugar unit biosynthesis	21650	27793	20747	13067	12042	11997	7863	10519	7457	10503	17345	9829	19040	24927	17023	12546	16668	13386	28825	33241	22188	61443	20041	20273	20010	17344	24690	14690	25482	21488	14363	14172	24038	8352	10958	19339	12139	17396	19158	19051	19716	15081	16715	21824	17422	27107	21499	25762	20791
Polycyclic aromatic hydrocarbon degradation	13249	13307	11297	7207	6552	6421	4575	5692	4132	6522	9024	5103	10807	13060	10600	7082	9848	6852	15732	17538	11209	32272	10858	11418	11427	9777	12729	7871	12858	11430	7814	8415	14327	4782	6647	11027	6669	9496	10806	10750	11360	9283	9572	12553	9468	12995	10550	14709	10615
Plant-pathogen interaction	17802	18099	14983	11996	11157	10903	8188	9518	7539	9911	12661	8467	15702	18139	13974	11645	14283	10751	22820	26080	15680	45712	15630	16173	17833	14297	17541	12463	17998	16583	10320	12307	19755	6770	9619	16736	9945	12489	15442	17202	15118	14456	12267	16300	15094	17208	14540	19864	15885
Phototransduction - fly	0	0	0	0	0	0	0	0	0	0	0	0	0	0	0	0	0	0	0	0	0	0	0	0	0	0	0	0	0	0	0	0	0	0	0	0	0	0	0	0	0	0	0	0	0	0	0	0	0
Phototransduction	0	0	0	0	0	0	0	0	0	0	0	0	0	0	0	0	0	0	0	0	0	0	0	0	0	0	0	0	0	0	0	0	0	0	0	0	0	0	0	0	0	0	0	0	0	0	0	0	0
Photosynthesis proteins	52784	54968	36260	22639	20842	21156	15736	19995	14328	21632	32103	16927	35719	52890	35080	24295	34615	25773	67510	74596	47191	132221	40595	41597	41090	40163	35013	25991	52790	46178	31195	34075	57749	18788	25427	38716	26066	37263	44001	41310	46567	31085	32323	46625	31676	55087	38588	53928	39949
Photosynthesis - antenna proteins	0	0	0	0	0	0	0	0	0	0	0	0	0	0	0	0	0	0	0	0	0	0	0	0	0	0	0	0	0	0	0	0	0	0	0	0	0	0	0	0	0	0	0	0	0	0	0	0	0
Photosynthesis	52623	54862	36111	22599	20651	21105	15693	19958	14254	21556	32011	16832	35636	52754	34753	24245	34501	25717	67027	74077	47043	131895	40495	41332	40900	40052	34856	25897	52595	45970	31087	33954	57592	18747	25363	38590	26009	36993	43795	41180	46449	30936	32030	46401	31605	54975	38502	53571	39788
Phosphotransferase system (PTS)	84933	60734	64402	17031	28871	17854	17656	16233	16546	23758	35653	30702	30593	65056	40679	25489	29250	23025	91486	123192	66465	127548	85756	60755	61217	47295	48331	36152	105486	62602	45713	47933	82177	29582	21788	45940	33211	48119	57175	45393	68478	31523	47513	52413	31284	58896	36353	67080	46981
Phosphonate and phosphinate metabolism	3529	4996	5584	5203	5316	3585	2651	3588	2753	3308	4310	3143	5562	5597	4833	3645	4889	3851	4767	7688	4521	11850	6454	5187	5575	3273	7075	4777	6386	4516	2681	2888	3939	2096	1967	5078	2939	2933	3366	4451	3559	4655	3443	3417	5216	5362	4932	4419	5249
Phosphatidylinositol signaling system	6308	8379	7163	5106	5638	4854	3272	4156	3180	4247	5910	3853	7288	8094	6086	5133	6215	4904	8950	11103	6679	18881	7399	6968	6825	5228	8846	5971	8259	7109	4309	4385	7110	2811	3533	6793	4047	5422	5869	6367	5856	5917	5564	6626	7006	8071	7148	8147	7098
Phenylpropanoid biosynthesis	20869	20909	17257	9593	8743	10373	6451	7636	6071	8462	13562	8145	16751	20303	15239	11237	16159	11881	25859	33675	17037	50649	16638	17855	16913	16307	21343	13604	19869	18256	13286	13487	23723	7439	10610	16995	10465	14637	18025	16667	19093	12485	14507	19906	13067	18157	18007	23475	16913
Phenylalanine, tyrosine and tryptophan biosynthesis	105253	108788	92740	60566	55679	53715	39799	47331	35238	50076	71823	45505	84636	107290	81406	59440	77463	60511	132516	149956	90637	262134	94177	94168	99233	79377	100591	66038	106258	100542	62484	67607	114405	39890	49966	92795	50637	78109	88463	94035	90423	71135	77943	101086	82738	108191	85620	120352	90871
Phenylalanine metabolism	16097	17740	16180	12145	13333	11005	7485	9439	7383	9036	12887	8117	16166	17866	14642	11819	14841	11735	20213	27612	15723	43419	15947	16915	16911	12892	18009	11672	18349	15706	9979	11152	17737	6441	8721	16331	10103	11530	14126	15636	14268	12718	11665	15251	15577	16605	15781	18326	15815
Phagosome	0	6	0	6	7	4	8	30	2	12	11	118	14	5	16	20	4	8	0	0	0	6	0	1	0	0	0	0	0	0	0	0	0	0	0	0	0	0	0	0	0	4	0	0	0	3	0	0	7
Pertussis	42	764	266	346	1886	855	338	286	274	298	776	792	926	693	245	555	1136	893	114	5054	657	1082	198	2465	83	228	325	173	1115	122	327	130	115	38	212	249	568	48	305	45	289	432	30	131	183	84	1444	191	619
Peroxisome	12479	16536	13009	10027	10476	10091	6535	8151	6054	8294	11555	6606	13825	14981	10707	9793	13648	11151	16296	22338	14174	36053	10908	12534	12763	10576	16426	8632	15189	12397	8549	8972	14445	5050	7260	12989	8385	9308	11638	12495	11859	11766	8798	11801	11514	13890	14109	14057	13501
Peptidoglycan biosynthesis	91618	99019	84700	60408	57656	52055	40175	47699	37643	48125	66369	44324	79748	95589	77376	56064	72130	57914	116447	131094	84509	232338	85172	85445	86879	68305	95851	64097	94022	88291	55957	59956	100038	35172	47177	83504	49381	70254	75775	83187	79632	68534	72350	91359	75903	97894	76671	108782	83040
Peptidases	194908	213773	176429	124585	125049	110808	83821	99714	78881	102016	142630	95451	169456	202946	160224	118766	155447	123228	248486	292963	184060	493758	179902	182403	182912	146654	204380	134788	206142	186166	121065	128004	214606	75017	99164	177221	109081	146089	162629	176545	170032	144178	149342	190386	157128	203638	168805	228121	175597
Pentose phosphate pathway	109759	110560	100697	64927	61620	54533	42213	50126	39507	52376	74407	51987	86955	108756	90939	61823	77127	57559	136265	161174	95765	258387	107089	96752	101557	78557	109604	79519	119153	104203	66702	70383	118336	41655	53822	96169	60244	78393	87976	94602	94557	73962	82209	102444	84895	108714	87870	122729	92475
Pentose and glucuronate interconversions	55501	64300	56553	38671	37547	32044	23254	29594	23765	28868	43474	30068	52770	61340	55917	34644	46770	35651	72285	88337	51906	147167	53935	56051	51953	41024	66450	46670	58209	57968	38301	35478	62236	21046	30422	52226	36247	44811	45908	49259	50545	41441	48112	60022	46450	64260	54505	71382	54183
Penicillin and cephalosporin biosynthesis	802	2159	627	1162	1551	1639	860	1266	964	1066	1601	908	1796	2014	706	1475	1512	1366	1775	2240	1602	4544	962	1227	591	880	744	1387	1762	1577	837	647	1039	335	815	803	1201	1302	1052	897	1088	1456	1074	1457	2022	2133	2116	1689	1622
Pathways in cancer	4189	4963	3790	3201	3430	2913	2258	2552	2064	2705	3437	2328	4504	4705	3948	2998	4279	3341	5504	6344	4319	11789	3719	4577	4290	3290	4559	3399	4574	4094	2626	2834	4759	1659	2402	4429	2523	3371	3658	4384	3666	3861	3548	4498	4133	4668	4148	5436	4257
Pathogenic Escherichia coli infection	0	0	0	0	55	0	50	0	25	0	0	50	0	0	0	0	0	0	0	0	0	0	0	0	0	0	0	0	5	0	0	0	0	0	0	0	0	0	0	0	0	0	0	0	0	0	0	0	0
Parkinson's disease	12	0	0	2	0	0	0	0	0	0	0	0	0	1	2	2	0	0	0	0	44	0	2	0	11	0	20	0	1	4	0	1	5	1	4	2	1	2	3	1	1	0	1	1	11	16	21	11	0
Pantothenate and CoA biosynthesis	73922	79522	63768	44232	43245	41589	30190	36635	28335	37171	52064	32504	61849	77018	56267	44614	57105	45573	93033	110402	67804	188236	68082	64783	67417	56477	69120	47877	78422	68915	44437	48878	80589	28337	36589	64113	39724	52814	62168	65246	64669	53445	50793	67266	58557	77374	60181	80060	65456
Pancreatic secretion	0	0	0	0	0	0	0	0	0	0	0	0	0	0	0	0	0	0	0	0	0	0	0	0	0	0	0	0	0	0	0	0	0	0	0	0	0	0	0	0	0	0	0	0	0	0	0	0	0
Pancreatic cancer	0	0	0	0	0	0	0	0	0	0	0	0	0	0	0	0	0	0	0	0	0	0	0	0	0	0	0	0	0	0	0	0	0	0	0	0	0	0	0	0	0	0	0	0	0	0	0	0	0
p53 signaling pathway	2	0	0	0	0	0	0	0	0	0	0	0	0	1	0	1	0	0	0	0	11	0	1	0	2	0	5	0	0	1	0	1	0	0	0	0	0	0	0	0	0	0	0	0	1	4	5	2	0
Oxidative phosphorylation	122385	138312	103297	65774	68731	63513	46288	56161	41992	60936	87868	51756	100268	129355	91283	69375	94351	73392	155618	187123	116515	316008	106616	107895	106059	92582	111409	73492	133214	112995	75584	78886	134307	45283	59276	103172	65714	89544	102715	103462	107323	85383	84701	115293	92217	132036	104899	136318	104462
Others	99992	103460	88156	58713	65791	55213	41042	47799	39030	49844	70476	50680	84164	100209	83673	60871	74592	58383	127898	151780	87726	243458	90645	94316	92321	74473	104327	70254	108636	93533	61579	65528	110411	38170	49336	88161	53909	75279	82832	86550	86944	69813	77341	96569	81230	97981	84157	117322	87095
Other types of O-glycan biosynthesis	0	0	0	0	0	0	0	0	0	0	0	0	0	0	0	0	0	0	0	0	0	0	0	0	0	0	0	0	0	0	0	0	0	0	0	0	0	0	0	0	0	0	0	0	0	0	0	0	0
Other transporters	26599	30142	26545	19786	20465	16558	12907	15516	12319	15697	21041	14846	25445	28713	23980	17720	22805	17560	33451	42396	25232	70084	26233	26608	27262	20335	31120	21029	28993	24921	16688	17776	29657	10356	14054	26762	16103	19386	22187	25412	23457	22485	20582	25148	23069	29255	23972	30434	25398
Other ion-coupled transporters	128528	138876	110585	75507	84185	63531	49935	60708	48090	61586	90227	56605	102815	128745	96046	69270	93350	71485	160241	213482	120630	311981	119511	116117	115939	96000	124767	83287	147556	116961	80438	85930	141283	48082	66222	111547	77176	88128	105763	106152	115212	86383	88254	116533	92560	125630	110120	139693	107484
Other glycan degradation	24170	33412	24210	15102	14805	16476	7247	11458	7841	11431	23210	10066	24650	29419	22941	16368	24825	17534	32802	47268	25787	72847	20274	22918	22116	21315	30861	19095	34491	24628	19005	16448	28546	8891	14829	22823	17686	20343	23311	20532	24585	15891	20635	27817	19304	26433	34320	32823	24398
Oocyte meiosis	0	0	0	0	0	0	0	0	0	0	0	0	0	0	0	0	0	0	0	0	0	0	0	0	0	0	0	0	0	0	0	0	0	0	0	0	0	0	0	0	0	0	0	0	0	0	0	0	0
One carbon pool by folate	62194	67530	56997	41131	41727	39200	28423	33578	26648	34330	46735	30654	56671	64657	50583	40875	53706	43104	77669	93642	60736	155799	56981	56328	58590	47012	66428	42843	66470	56775	38230	41793	68426	23977	32325	57807	36115	44432	52052	57257	54271	48988	45215	57739	50737	61200	54178	69535	57013
Olfactory transduction	0	0	0	0	0	0	0	0	0	0	0	0	0	0	0	0	0	0	0	0	0	0	0	0	0	0	0	0	0	0	0	0	0	0	0	0	0	0	0	0	0	0	0	0	0	0	0	0	0
Nucleotide metabolism	3012	3065	3552	2183	3724	2981	2410	2258	2111	2492	2322	2855	3285	3093	2909	2825	2791	2442	3394	6724	3538	5807	3927	3430	2943	1923	4582	2700	4677	2413	2096	2230	3231	1362	1444	2976	2515	1595	2107	3173	2714	3699	1590	1454	2672	2281	1968	2203	2974
Nucleotide excision repair	41152	44256	38793	27521	26449	23846	17699	21835	16277	22476	30752	19728	36906	42521	34973	26101	33082	26088	52878	58593	37524	105838	35895	38077	40208	31275	44325	27868	39903	40175	25070	27097	45823	15647	21422	38679	22254	31968	34726	38106	35824	31764	32978	41865	35493	42728	35345	50002	36949
Novobiocin biosynthesis	14234	15307	12504	9139	9443	8002	6113	7466	5958	7017	10152	6701	11914	14620	10930	8633	10873	8878	18144	21695	13036	35889	12687	12405	13138	10785	13841	8851	15219	13781	8700	9526	15722	5340	7258	12570	8082	10616	11932	12567	12562	10006	10343	13785	11352	14263	12034	16415	12521
Notch signaling pathway	0	0	0	0	0	0	0	0	0	0	0	0	0	0	0	0	0	0	0	0	0	0	0	0	0	0	0	0	0	0	0	0	0	0	0	0	0	0	0	0	0	0	0	0	0	0	0	0	0
Non-homologous end-joining	200	433	1696	1591	1267	458	383	782	440	886	951	605	1377	773	1176	715	514	336	234	455	234	1924	1676	975	1697	353	2259	1432	262	776	85	259	172	327	267	1233	308	178	300	762	313	1074	743	287	2154	1073	618	459	1058
NOD-like receptor signaling pathway	4183	4964	3781	3191	2987	3003	2095	2491	1913	2595	3455	2191	4387	4672	3816	3041	4008	3092	5419	6269	4220	11622	3658	4164	4218	3325	4519	3254	4369	4087	2608	2766	4740	1579	2278	4197	2547	3358	3663	4211	3641	3789	3522	4499	3866	4646	4288	5444	4133
Nitrotoluene degradation	14211	15358	9086	5708	7387	5900	5276	5834	4638	5323	7949	4350	8620	13968	8757	6339	7701	7259	18076	18625	12248	33313	9892	11183	10034	9520	9471	5535	13956	13367	8946	8291	15037	4622	5644	9493	6787	11274	10620	10569	11974	7506	9969	14788	9076	15992	9829	17097	10823
Nitrogen metabolism	71322	77743	60071	44376	46662	46005	32559	37275	30076	36487	51522	34967	62173	72965	52978	46895	57376	48336	88673	111612	66408	178312	60939	65119	63740	54108	69094	47246	76511	64737	44840	46882	79274	26394	36112	62212	39849	51769	59576	64140	62816	51872	51236	68402	57250	71235	62748	81349	65760
Nicotinate and nicotinamide metabolism	45178	49151	43428	28883	27774	25454	18860	22217	17362	22405	33026	22707	38967	47651	38324	27711	36212	28512	57214	68258	42015	113657	42591	43139	44231	34242	49978	31353	47207	43483	27217	29874	49668	17752	22696	42318	24215	33351	37799	41542	39808	32480	34194	42759	35804	47765	38938	51305	41272
Neurotrophin signaling pathway	0	0	0	0	0	0	0	0	0	0	0	0	0	0	0	0	0	0	0	0	0	0	0	0	0	0	0	0	0	0	0	0	0	0	0	0	0	0	0	0	0	0	0	0	0	0	0	0	0
Neuroactive ligand-receptor interaction	0	0	0	0	0	0	0	0	0	0	0	0	0	0	0	0	0	0	0	0	0	0	0	0	0	0	0	0	0	0	0	0	0	0	0	0	0	0	0	0	0	0	0	0	0	0	0	0	0
Naphthalene degradation	10660	13524	14780	10589	11494	9266	6538	7873	6485	7731	10819	7557	13318	13441	13643	9955	12076	9707	14095	18649	12387	29929	14727	13106	13756	8142	17875	11435	13814	12174	7037	7474	11866	5113	5313	13562	7455	8777	9098	11694	9509	10958	10416	10885	13031	13390	11679	13807	12759
N-Glycan biosynthesis	1633	2708	1483	764	1150	1158	531	896	468	994	1629	585	1640	2293	1191	1123	1419	1417	2218	3158	2375	5154	1604	1331	1239	1313	1595	620	2274	1610	1136	1091	1760	572	641	1119	868	1125	1425	1203	1662	1277	722	1125	1615	2652	1803	1277	1803
mTOR signaling pathway	0	6	0	6	7	4	8	30	2	12	11	118	14	5	16	20	4	8	0	0	0	6	0	1	0	0	0	0	0	0	0	0	0	0	0	0	0	0	0	0	0	4	0	0	0	3	0	0	7
mRNA surveillance pathway	0	12	0	12	14	8	16	60	4	24	22	236	28	10	32	40	8	16	0	0	0	12	0	2	0	0	0	0	0	0	0	0	0	0	0	0	0	0	0	0	0	8	0	0	0	6	0	0	14
Mismatch repair	87579	94817	81827	58285	56660	52361	39449	46623	35816	48709	65737	43268	78299	92411	73866	56312	73355	57723	111768	128860	81969	223791	82580	81479	85022	66211	91303	61606	93265	84500	53345	57920	96325	34178	44762	82095	48075	65375	73230	81677	75899	69339	67049	85200	73738	91125	75342	102313	79441
Mineral absorption	6	200	36	381	437	1002	543	439	489	352	270	477	491	160	131	827	370	579	31	87	544	167	16	123	115	32	183	133	32	47	23	88	11	9	47	92	116	25	22	328	7	510	12	16	557	91	118	47	490
Methane metabolism	164448	176283	146226	90486	88732	79143	62295	75039	55589	77270	112602	81214	127328	169366	130149	90165	116175	89659	207629	235913	143758	405790	148357	144990	148855	120979	162588	102825	170623	157310	99830	104371	177806	61049	76856	141405	84133	123276	135044	140880	140955	108097	121739	158503	122582	175197	133593	188707	139940
Metabolism of xenobiotics by cytochrome P450	1661	1799	2797	1939	2143	1281	828	1189	913	1154	1782	1476	2241	1949	3323	1563	1656	975	1804	3673	1467	4219	2524	3172	2363	1015	3514	2287	1423	2326	1110	970	1774	785	880	2217	990	1691	1159	1602	1414	1607	2501	2239	2629	2143	1894	2779	2028
Metabolism of cofactors and vitamins	9194	12941	8850	6841	9130	5636	4359	5689	4837	5156	8347	4868	8583	12057	7979	6450	7291	6686	12598	17451	10138	29927	9409	10268	8938	7488	9193	5682	10185	9271	6138	6213	10118	3563	4424	8035	5241	7046	7883	7769	8707	7109	6230	8497	9527	14548	8459	9640	9957
Membrane and intracellular structural molecules	33497	45722	32727	21931	28587	24821	13520	18192	12561	19967	32174	15805	36416	41607	28103	24635	35206	29683	43498	70858	39880	98357	30121	37026	29639	26977	38841	20601	44156	32937	24502	21860	37299	12447	17661	30023	22185	26094	30230	28466	32181	27336	25224	34738	30953	38057	42318	41349	34474
Melanogenesis	0	0	0	0	0	0	0	0	0	0	0	0	0	0	0	0	0	0	0	0	0	0	0	0	0	0	0	0	0	0	0	0	0	0	0	0	0	0	0	0	0	0	0	0	1	0	0	0	0
Meiosis - yeast	16	66	23	85	368	58	22	138	57	215	182	3	303	37	20	108	44	61	5	21	147	356	21	13	45	21	91	37	78	21	11	28	26	23	7	9	7	34	14	3	18	184	20	23	522	33	73	30	47
Measles	0	6	0	6	7	4	8	30	2	12	11	118	14	5	16	20	4	8	0	0	0	6	0	1	0	0	0	0	0	0	0	0	0	0	0	0	0	0	0	0	0	4	0	0	0	3	0	0	7
MAPK signaling pathway - yeast	5090	5693	3935	2390	3039	2928	1991	2207	1800	2556	3642	2219	4178	5016	2969	2812	3963	3243	6389	8308	4720	11650	4512	4256	4153	3677	4731	2985	6551	4543	3205	3338	5534	1906	2395	4065	2850	3802	4364	4011	4267	3560	3712	4828	3376	4592	4653	5948	4332
MAPK signaling pathway	0	0	0	0	0	0	0	0	0	0	0	0	0	0	0	0	0	0	0	0	0	0	0	0	0	0	0	0	0	0	0	0	0	0	0	0	0	0	0	0	0	0	0	0	0	0	0	0	0
Lysosome	5806	9962	8438	4322	5730	5690	1565	3487	2067	3955	7997	2402	8573	7935	6125	5100	8116	5583	7352	14169	8352	18878	4965	5583	5293	5351	13323	5118	11411	5930	5909	4033	7151	2117	4168	6272	5458	4829	6345	4575	7165	4871	5269	6900	6564	5182	11926	8232	7850
Lysine degradation	11724	11861	10902	7580	10635	5952	5210	6115	5151	6152	8479	6204	9691	11651	8440	6185	8900	7172	13899	20608	11017	27697	11227	12066	11005	8289	12381	7492	14139	10176	7221	7651	12262	4450	5629	10576	6712	7540	9288	9987	10144	8673	7655	9917	9767	10748	9199	11881	9836
Lysine biosynthesis	103006	110878	91826	60709	57206	51376	40193	47685	37091	49394	71844	45223	82678	106276	80426	57754	75902	57899	132388	147571	90349	261165	92971	92361	96669	78248	103620	67279	103919	98982	61508	67502	112897	39300	51572	91996	54161	77823	86742	90651	88826	70069	77514	100652	79761	110044	84639	119866	88701
Long-term potentiation	0	0	0	0	0	0	0	0	0	0	0	0	0	0	0	0	0	0	0	0	0	0	0	0	0	0	0	0	0	0	0	0	0	0	0	0	0	0	0	0	0	0	0	0	0	0	0	0	0
Long-term depression	0	0	0	0	0	0	0	0	0	0	0	0	0	0	0	0	0	0	0	0	0	0	0	0	0	0	0	0	0	0	0	0	0	0	0	0	0	0	0	0	0	0	0	0	0	0	0	0	0
Lipopolysaccharide biosynthesis proteins	9168	16633	14996	9766	16155	11772	5375	8174	5693	8946	14282	6978	17428	14329	13044	10548	15231	12953	12990	31610	16868	31606	11863	14541	8718	7573	20594	9448	20050	10103	9132	7689	10376	3746	8505	10742	10685	7673	9039	7852	10506	11518	8813	10542	13857	10539	18854	12669	13577
Lipopolysaccharide biosynthesis	550	7391	7397	4935	9594	6487	1614	3962	2056	4915	8069	2381	10425	6006	5796	5480	9366	7870	2670	15120	9248	12927	3626	6052	2599	2029	11661	3476	7998	2058	2941	2405	1142	757	4344	4581	5437	879	2774	2031	2803	6038	1340	1402	7885	2217	10673	1871	6150
Lipoic acid metabolism	420	1603	2066	1291	2072	1218	423	840	589	992	1635	670	1931	1452	1167	998	1696	1043	573	2822	1077	2809	1296	1537	1321	628	3113	1241	2085	938	733	431	559	367	500	1333	1144	484	832	619	737	1302	723	494	1518	885	2184	763	1653
Lipid metabolism	16115	18367	14880	11516	10810	10272	7692	9014	6990	8993	12426	8229	14638	17812	13970	11179	12891	10476	21827	25562	14661	45342	14554	17085	16482	13103	16817	11674	16024	16062	9547	10923	17838	6128	8737	15745	8784	12615	14135	16111	13938	12883	12349	16424	15203	19432	14073	19467	15530
Lipid biosynthesis proteins	56888	62192	56241	43225	41891	39838	28190	33542	25948	33985	45104	30128	56416	61031	51010	41141	51766	41207	70360	86453	53974	149161	53631	56733	58475	44257	65185	40997	58819	53215	34885	38509	62709	22374	30422	57462	33398	40157	48163	57223	50105	48303	42015	53917	53401	58923	52183	64688	55603
Linoleic acid metabolism	8530	9317	7984	4988	4658	3793	2873	3759	2732	4025	6007	3550	6761	8795	7355	4243	6169	4834	10885	13168	7782	20954	8993	7347	8110	6084	8050	5479	8519	8393	5428	5256	9187	3259	3639	7389	4455	6592	6883	7302	7445	5704	6978	8380	6351	9374	7432	10366	7345
Limonene and pinene degradation	7258	7600	8112	4819	7602	4106	3587	3954	3757	3982	5759	4138	6244	7805	6639	4510	6180	5328	8693	13093	7927	15639	9547	7689	6974	4525	9747	5984	11404	6754	4673	4682	7239	3174	2798	6535	4200	4668	5026	5446	6236	5371	5130	5725	6691	7124	5779	7265	6784
Leukocyte transendothelial migration	0	0	0	0	0	0	0	0	0	0	0	0	0	0	0	0	0	0	0	0	0	0	0	0	0	0	0	0	0	0	0	0	0	0	0	0	0	0	0	0	0	0	0	0	0	0	0	0	0
Leishmaniasis	0	0	0	0	0	0	0	0	0	0	0	0	0	0	0	0	0	0	0	0	0	0	0	0	0	0	0	0	0	0	0	0	0	0	0	0	0	0	0	0	0	0	0	0	0	0	0	0	0
Isoquinoline alkaloid biosynthesis	4538	5467	3643	2896	3746	2387	1727	2514	1967	1883	3423	1855	3752	4802	2831	2548	3393	3161	6284	7985	4900	12191	3517	3684	3946	3561	4087	2143	5518	4746	2962	3122	5177	1563	2408	3792	2988	3601	4020	3762	4170	2623	3199	4742	3589	4452	4487	5616	3947
Isoflavonoid biosynthesis	0	0	0	0	0	0	0	0	0	0	0	0	0	0	0	0	0	0	0	0	0	0	0	0	0	0	0	0	0	0	0	0	0	0	0	0	0	0	0	0	0	0	0	0	0	0	0	0	0
Ion channels	824	742	791	212	781	535	152	282	198	538	577	408	937	783	526	335	321	259	788	2023	918	1601	1160	766	590	567	645	353	1414	663	599	512	861	395	181	401	384	300	548	330	1001	868	218	201	799	514	654	302	680
Insulin signaling pathway	8999	10163	10396	7032	5820	5847	4061	4986	3887	5057	7372	5276	9516	10341	10605	6566	8920	6034	11492	13722	8599	25417	10294	10420	10228	7188	11528	9249	9996	9291	5609	5990	9982	4005	5086	10436	5279	6896	7775	9695	7916	7514	7818	9134	8993	10634	8883	11033	9441
Inositol phosphate metabolism	11576	11440	11227	5427	5863	5086	3356	4563	3171	5099	7364	4021	8043	11587	9576	5754	7132	5657	13894	18157	10894	24249	13367	9194	9772	7604	10664	7359	15894	10966	7617	7156	11565	4575	4792	8817	5930	7394	8961	8360	10364	6911	7390	8970	8234	10749	8739	10619	9358
Inorganic ion transport and metabolism	13880	18192	14383	9974	13849	9093	6152	7878	6092	8152	12707	7420	14510	16717	13046	9859	11317	9344	20134	30317	14480	42021	13776	17093	14501	11363	16289	10266	17582	15788	9604	9462	15668	5446	7349	13458	8501	12205	13070	12631	12972	10983	12238	15517	15456	17856	15502	18511	14596
Influenza A	2	6	0	6	7	4	8	30	2	12	11	118	14	6	16	21	4	8	0	0	11	6	1	1	2	0	5	0	0	1	0	1	0	0	0	0	0	0	0	0	0	4	0	0	1	7	5	2	7
Indole alkaloid biosynthesis	0	0	0	0	2	0	0	0	0	0	0	0	0	0	0	0	0	0	0	0	0	0	0	0	0	0	0	0	0	0	0	0	0	0	0	0	0	0	0	0	0	0	0	0	0	0	0	0	0
Hypertrophic cardiomyopathy (HCM)	0	0	0	0	0	0	0	0	0	0	0	0	0	0	0	0	0	0	0	0	0	0	0	0	0	0	0	0	0	0	0	0	0	0	0	0	0	0	0	0	0	0	0	0	0	0	0	0	0
Huntington's disease	625	1159	1361	805	2027	896	485	715	766	583	1173	727	1206	993	817	927	1182	1197	1072	2289	1206	2183	671	1092	875	501	2334	624	1478	602	620	573	803	248	505	883	838	586	650	439	607	710	670	615	1137	563	1186	925	1106
Homologous recombination	99356	106003	93911	66678	63472	59128	44437	52612	40165	55428	74094	48276	88643	103408	83705	63013	82486	64551	123943	144984	92367	247577	95070	91833	95750	74064	107086	70432	106012	94691	60258	65580	108297	38845	51017	92091	54662	73210	81908	91033	85987	78889	76372	95678	82566	101043	84668	114802	89318
Histidine metabolism	71519	76052	67583	42923	43234	40758	29147	34487	27230	36828	52049	32665	62486	73814	58272	43255	56963	42983	85758	105483	63890	175933	67256	64101	65793	52982	77832	49642	79457	65160	44156	45887	77785	27441	34790	64742	38369	51343	58946	61832	62270	52330	52429	66822	55810	71517	61849	79561	63827
Hepatitis C	0	6	0	6	7	4	8	30	2	12	11	118	14	5	16	20	4	8	0	0	0	6	0	1	0	0	0	0	0	0	0	0	0	0	0	0	0	0	0	0	0	4	0	0	0	3	0	0	7
Hematopoietic cell lineage	0	0	0	0	0	0	0	0	0	0	0	0	0	0	0	0	0	0	0	0	0	0	0	0	0	0	0	0	0	0	0	0	0	0	0	0	0	0	0	0	0	0	0	0	0	0	0	0	0
Hedgehog signaling pathway	0	0	0	0	0	0	0	0	0	0	0	0	0	0	0	0	0	0	0	0	0	0	0	0	0	0	0	0	0	0	0	0	0	0	0	0	0	0	0	0	0	0	0	0	0	0	0	0	0
GTP-binding proteins	0	0	0	0	0	0	0	0	0	0	0	0	0	0	0	0	0	0	0	0	0	0	0	0	0	0	0	0	0	0	0	0	0	0	0	0	0	0	0	0	0	0	0	0	0	0	0	0	0
GnRH signaling pathway	0	0	0	0	0	0	0	0	0	0	0	0	0	0	0	0	0	0	0	0	0	0	0	0	0	0	0	0	0	0	0	0	0	0	0	0	0	0	0	0	0	0	0	0	0	0	0	0	0
Glyoxylate and dicarboxylate metabolism	55360	60968	50088	33962	34223	27792	21349	26579	20288	28181	40291	25442	47193	58882	44501	30871	41470	31065	71817	86449	50622	144402	52429	52249	52476	42561	56089	39249	61603	53613	34439	36670	60789	21201	28415	50401	31728	40711	47277	48475	48955	40440	40434	52352	44396	60077	48330	62512	49164
Glycosyltransferases	27801	33797	26940	19033	21477	18723	12504	15677	11492	16756	23641	12693	27322	31690	23938	19337	23263	19779	36086	49555	29212	77350	28523	28001	27196	22089	30612	19461	32767	26979	18175	19035	30371	10851	14606	25168	16145	20301	24052	24629	25442	23313	19964	25516	26767	32603	27019	30545	27810
Glycosylphosphatidylinositol(GPI)-anchor biosynthesis	0	0	0	0	0	0	0	0	0	0	0	0	0	0	0	0	0	0	0	0	0	0	0	0	0	0	0	0	0	0	0	0	0	0	0	0	0	0	0	0	0	0	0	0	0	0	0	0	0
Glycosphingolipid biosynthesis - lacto and neolacto series	0	21	0	5	6	3	0	3	2	2	9	0	5	5	4	6	5	4	1	37	14	25	3	0	0	6	0	0	0	3	20	5	0	0	6	2	19	0	4	0	0	1	0	2	3	3	28	1	6
Glycosphingolipid biosynthesis - globo series	7258	11880	9930	5804	6102	7365	3284	4614	3379	5112	8804	4384	10063	10157	9075	7007	10070	7267	10492	15004	9870	23478	7945	8261	7850	6459	14183	7261	12552	8178	6385	5093	8713	3195	4510	8751	5709	6483	7631	7748	7543	7246	7154	8433	7484	8750	11714	10578	9632
Glycosphingolipid biosynthesis - ganglio series	1622	3882	3241	1252	2234	2707	223	1155	393	1291	3342	390	3203	2728	1662	2074	3977	2972	1414	5493	3560	4907	1315	1566	945	1249	5389	1131	6045	1160	2373	865	1903	527	1040	1659	2185	1149	1666	709	2193	1595	1504	2068	1507	766	5243	2545	2653
Glycosaminoglycan degradation	3096	5734	5050	2183	4215	3764	526	2030	976	2179	5039	968	4913	4251	2517	3183	5434	4059	2934	8318	5328	8048	2462	2710	1990	2303	9037	1813	8442	2197	3653	1812	3632	1051	1707	2798	3178	2169	2879	1388	3969	2561	2657	3287	3279	1334	7540	4177	3934
Glycosaminoglycan biosynthesis - chondroitin sulfate	0	0	0	0	0	0	0	0	0	0	0	0	0	0	0	0	0	0	0	0	0	0	0	0	0	0	0	0	0	0	0	0	0	0	0	0	0	0	0	0	0	0	0	0	0	0	0	0	0
Glycolysis / Gluconeogenesis	129710	131710	123765	81161	81868	70207	53224	63532	50226	64568	90343	64266	107820	131519	107969	77652	96364	74759	157430	192397	117234	303075	131453	119017	123351	92907	140779	92667	143388	120900	79007	84051	138756	50853	61313	116348	70755	92342	103480	112754	112055	91476	97446	117898	103842	128013	104523	142795	113077
Glycine, serine and threonine metabolism	88010	96679	78860	54706	56989	44947	35039	43393	33100	44986	64082	38964	73726	91325	67836	50077	66653	52744	111037	135104	80958	223153	80549	80433	82867	66807	92441	58320	94503	84087	54146	58579	96800	33485	44752	78482	49459	65376	74087	75411	76985	62851	65386	84209	70409	91817	75449	100858	76989
Glycerophospholipid metabolism	66331	68656	58615	39322	39681	33303	26004	31252	24811	31484	44882	29726	54139	65418	49685	36835	46823	35615	82574	96286	56963	163792	58602	59249	61677	49919	67760	43648	65334	60633	38988	43245	72695	24534	33503	59007	34193	47345	55392	58788	57040	44910	47660	61863	52543	65916	52477	73775	57206
Glycerolipid metabolism	48920	50449	47342	28465	27978	23703	19234	21758	18196	23666	33115	23511	38767	49048	43819	27574	33458	24548	61842	71094	42590	117698	50706	44204	48275	35783	51577	36395	53062	46594	29286	31748	52808	19273	23080	44996	24735	33982	39758	43986	41749	33499	35692	43266	38758	51526	37051	52525	42950
Glycan biosynthesis and metabolism	282	1079	1846	2224	2731	2145	1381	1715	1374	1654	1548	1402	2365	1341	1762	1904	2083	1831	326	3021	1304	2528	1429	1990	1232	413	2213	1511	1156	550	407	434	367	309	685	1411	933	217	378	1105	484	2438	569	339	1790	924	1296	433	1650
Glycan bindng proteins	0	0	0	0	0	0	0	0	0	0	0	0	0	0	0	0	0	0	0	0	0	0	0	0	0	0	0	0	0	0	0	0	0	0	0	0	0	0	0	0	0	0	0	0	0	0	0	0	0
Glutathione metabolism	13390	15428	12152	9615	12234	9195	6544	7993	6059	8043	11295	7700	13143	14526	11532	9363	12279	10179	17811	25849	13836	36845	10677	15205	13115	10764	13316	8074	15923	13284	8732	9427	15363	5105	7519	12781	8599	10430	11928	12597	12408	11072	10186	13488	12212	13757	13500	15973	12984
Glutamatergic synapse	12622	13639	11057	7823	7514	6911	4891	6241	4645	6164	9246	5208	10796	12985	9910	7345	9914	7695	15798	18546	11387	32692	10752	11187	11456	9703	12174	8333	13211	11766	7810	8234	13858	4683	6576	11188	7139	9540	10719	10811	11019	8652	9523	12708	9954	12906	11432	14939	11232
Glioma	0	0	0	0	0	0	0	0	0	0	0	0	0	0	0	0	0	0	0	0	0	0	0	0	0	0	0	0	0	0	0	0	0	0	0	0	0	0	0	0	0	0	0	0	0	0	0	0	0
Germination	7150	7161	5543	5150	4124	6719	4268	4548	3714	4169	4923	2735	6457	7223	5765	6451	5625	5400	9345	9182	5713	18004	5449	5818	6701	5430	5769	4426	6109	6817	4211	4666	7781	2434	3631	5921	3211	5715	5955	7113	5911	6315	5470	7554	7160	7781	5124	8833	7430
Geraniol degradation	861	1407	1218	907	2857	1950	966	1005	895	1190	1492	933	2076	1471	753	1476	2088	2118	746	4798	1921	2609	1349	2235	720	578	1383	801	2743	589	875	601	699	423	450	933	884	148	710	767	940	1739	63	220	1917	597	1726	305	1524
General function prediction only	394137	424533	347112	242813	248705	218769	164699	196949	154444	201195	284639	193013	333999	405276	317014	236628	304783	237322	495174	588772	360483	988211	350034	361042	360866	293773	399124	263896	414776	365820	241130	257445	432200	146634	199117	347211	218040	292169	326430	344868	342572	285083	295996	380035	311533	407058	332572	453361	346451
Gastric acid secretion	0	0	0	0	0	0	0	0	0	0	0	0	0	0	0	0	0	0	0	0	0	0	0	0	0	0	0	0	0	0	0	0	0	0	0	0	0	0	0	0	0	0	0	0	0	0	0	0	0
Galactose metabolism	89745	98676	84063	50071	47337	46319	31720	38904	31085	39984	64218	39302	71325	95107	74216	50880	65756	49286	115573	142879	83368	225383	88245	79767	82687	68103	88943	60485	102066	86951	57097	58733	98058	34441	42597	77480	49210	66884	76047	75188	81306	57382	66541	83597	65241	95804	79615	100492	79179
G protein-coupled receptors	0	3	0	0	1	0	2	0	0	0	1	3	0	0	0	0	0	0	0	13	6	2	12	0	6	2	0	4	20	0	0	0	9	1	0	4	0	0	0	2	3	0	0	0	1	2	0	0	18
Function unknown	115439	129361	106854	75944	87202	71838	53058	61911	49226	62853	89210	66542	106484	125248	105299	77453	94576	75675	149835	195197	107979	305261	107479	121307	111045	88182	120834	81742	122268	114124	73271	76466	127837	44316	58911	106728	64100	89927	97976	107494	102686	87996	91984	116006	103819	127810	103996	138556	109368
Fructose and mannose metabolism	133325	133724	121503	62554	63583	58317	42776	50056	39442	58171	86163	54585	93978	131296	106612	66389	85478	65670	162723	198603	120459	295921	133994	110729	115221	88762	118328	81448	152181	123879	82416	80033	138860	48863	53287	104412	66028	96317	103679	102728	114365	81966	99076	118561	88598	133449	101194	144291	107171
Folate biosynthesis	42111	46268	36346	21064	22242	20097	13510	17399	12713	17985	28996	14453	32007	43446	30364	22283	30065	24808	54194	66115	39729	103520	39451	35504	36355	30920	36959	22717	49576	41306	25942	26861	45018	15961	19232	33698	20612	31013	35282	33781	36993	24779	29526	39799	32087	42862	35903	47188	35723
Focal adhesion	0	0	0	0	0	0	0	0	0	0	0	0	0	0	0	0	0	0	0	0	0	0	0	0	0	0	0	0	0	0	0	0	0	0	0	0	0	0	0	0	0	0	0	0	0	0	0	0	0
Fluorobenzoate degradation	11	9	0	80	417	14	43	129	65	191	137	55	217	5	11	85	31	50	0	251	14	315	1	255	5	0	1	0	11	4	1	1	0	0	0	1	0	0	2	0	0	148	0	2	521	17	4	0	11
Flavonoid biosynthesis	227	519	1112	900	622	237	261	496	295	475	558	456	790	608	813	366	704	513	301	411	361	1361	1119	948	1001	276	1412	1317	483	526	204	258	256	307	344	1034	256	164	279	702	238	640	503	225	1054	633	520	272	858
Flavone and flavonol biosynthesis	213	366	481	341	218	191	103	223	195	157	272	63	353	280	461	152	222	105	351	663	297	869	118	247	200	297	1096	125	96	321	316	229	342	70	309	292	281	78	287	213	448	257	39	158	165	144	395	151	343
Flagellar assembly	12746	15539	14934	26728	34674	37215	21711	23364	23451	17342	17700	18205	31278	22719	30420	33686	31407	27800	21713	32257	19015	59124	11230	22225	22389	16837	23753	16320	12265	13628	10039	13922	17255	6485	11456	22197	12345	8702	16108	29263	11639	30583	6294	9976	28831	15085	15184	13884	27999
Fc gamma R-mediated phagocytosis	0	0	0	0	0	0	0	0	0	0	0	0	0	0	0	0	0	0	0	0	0	0	0	0	0	0	0	0	0	0	0	0	0	0	0	0	0	0	0	0	0	0	0	0	0	0	0	0	0
Fc epsilon RI signaling pathway	0	0	0	0	0	0	0	0	0	0	0	0	0	0	0	0	0	0	0	0	0	0	0	0	0	0	0	0	0	0	0	0	0	0	0	0	0	0	0	0	0	0	0	0	0	0	0	0	0
Fatty acid metabolism	22019	24029	21771	15676	17732	13214	10444	12598	10028	12359	16820	11063	19266	23290	17681	13930	17271	14056	27031	37451	21414	55894	22287	22024	22276	16654	23259	15170	24648	20797	13447	15127	23824	8833	10973	21234	13137	15272	18449	20059	19779	17681	15132	18608	19020	23455	17967	22161	20509
Fatty acid elongation in mitochondria	0	4	0	40	162	7	8	64	25	95	68	1	108	0	4	41	16	24	0	0	6	156	0	0	0	0	0	0	4	0	0	0	0	0	0	0	0	0	0	0	0	74	0	0	252	8	2	0	6
Fatty acid biosynthesis	55055	58206	51483	36156	36145	32076	24353	27832	22365	29104	40252	26300	47268	57711	47219	34818	44850	34547	67409	80791	49907	138579	52917	51962	53629	40965	55558	35724	58467	50875	32874	35828	59239	21317	26097	51088	30014	38513	44764	50599	47384	40798	39468	50947	46410	58063	46316	60999	49406
Fat digestion and absorption	0	0	0	0	0	0	0	0	0	0	0	0	0	0	0	0	0	0	0	0	0	0	0	0	0	0	0	0	0	0	0	0	0	0	0	0	0	0	0	0	0	0	0	0	0	0	0	0	0
Ethylbenzene degradation	2209	3022	4325	3559	4178	2548	2024	2470	2184	2337	3180	2562	3724	3366	3223	2589	4019	3333	2274	5092	3450	6861	4244	3555	3690	1751	5660	3405	4247	2155	1613	1749	2383	1298	1173	3838	2237	1207	1717	2799	2122	3404	1820	1505	3214	2670	2954	2085	3405
Ether lipid metabolism	150	296	49	95	106	71	119	125	143	79	73	210	128	126	163	129	85	73	144	255	196	222	239	117	100	72	297	540	239	122	141	125	217	78	193	210	235	125	72	142	123	121	166	106	106	224	110	145	167
ErbB signaling pathway	0	0	0	0	0	0	0	0	0	0	0	0	0	0	0	0	0	0	0	0	0	0	0	0	0	0	0	0	0	0	0	0	0	0	0	0	0	0	0	0	0	0	0	0	0	0	0	0	0
Epithelial cell signaling in Helicobacter pylori infection	10837	13066	9965	6493	6226	5890	4484	5338	4057	5657	8252	5072	9324	12182	9211	6419	8354	6520	14304	16243	10414	30208	9865	10394	10016	8445	11003	6858	10558	10519	6717	7044	11884	4090	5326	9686	5566	8503	9305	9746	9512	8069	8134	10723	8709	13639	9360	12529	10052
Energy metabolism	87637	98557	84175	60204	62803	56701	40688	49141	39277	49582	67953	45557	82093	94730	73915	58166	76783	61572	108920	138711	88396	222716	85000	83176	83212	65236	96534	62016	103962	82286	54894	58016	95205	33869	44007	81805	52319	61987	72522	79712	76938	71354	62343	79278	73199	90430	78779	95522	83291
Endocytosis	0	0	0	0	0	0	0	0	0	0	0	0	0	0	0	0	0	0	0	0	0	0	0	0	0	0	0	0	0	0	0	0	0	0	0	0	0	0	0	0	0	0	0	0	0	0	0	0	0
Endocrine and other factor-regulated calcium reabsorption	0	0	0	0	0	0	0	0	0	0	0	0	0	0	0	0	0	0	0	0	0	0	0	0	0	0	0	0	0	0	0	0	0	0	0	0	0	0	0	0	0	0	0	0	0	0	0	0	0
Electron transfer carriers	552	728	1552	1325	1771	1085	963	940	910	798	792	1369	1322	926	1443	1071	847	767	1236	2704	785	1763	1361	1918	1416	484	1925	1666	1085	943	418	641	698	371	652	1283	855	599	548	1070	523	1250	938	630	1322	1085	650	966	1266
ECM-receptor interaction	0	0	0	0	0	0	0	0	0	0	0	0	0	0	0	0	0	0	0	0	0	0	0	0	0	0	0	0	0	0	0	0	0	0	0	0	0	0	0	0	0	0	0	0	0	0	0	0	0
Drug metabolism - other enzymes	30967	34908	29657	22378	21982	20399	15263	18146	15045	17262	24254	17624	29039	33411	26024	21646	28041	22170	40090	48143	31471	80532	30219	28566	30415	24299	35520	25422	35919	29596	19332	21974	34680	12381	18344	31074	20482	22310	26894	30017	27655	25028	22559	28840	25840	30910	28326	34680	29632
Drug metabolism - cytochrome P450	1669	1836	2827	1983	2315	1292	847	1263	938	1251	1855	1485	2355	1956	3353	1619	1679	1011	1834	3722	1510	4386	2541	3182	2404	1024	3520	2313	1452	2350	1130	988	1815	788	898	2303	1017	1694	1176	1662	1438	1683	2506	2257	2888	2163	1910	2782	2061
DNA replication proteins	126188	140567	118734	87717	87755	76188	58702	70546	55629	69746	96973	66378	114341	134437	102997	81797	107435	85477	160583	188814	121453	326277	119479	118516	122685	96223	137678	92915	137830	121492	77747	84709	139717	49421	66876	120385	72596	94495	106236	117503	110390	99451	97051	122997	106021	131975	111044	147484	116562
DNA replication	66618	72910	63082	45050	44737	40317	30531	36149	27779	37767	50808	34261	60504	70456	55801	43041	56823	44982	85199	98302	62996	168453	63410	62561	64504	49872	72186	47669	72654	65179	41016	44119	73257	26227	34439	62653	37130	50848	55813	61865	57838	53507	52911	66075	56121	68533	58476	79699	60694
DNA repair and recombination proteins	304315	326386	283611	201546	196401	171640	132223	159216	122239	163853	224413	148446	264736	314705	252181	186522	241531	190973	385019	446929	279910	765048	286130	281391	292442	227477	321523	213416	320470	290914	184439	200918	332969	117277	156514	279554	166728	227211	251902	275006	264265	232141	235543	296045	252510	315181	256063	354204	271643
Dioxin degradation	6572	7239	7673	5206	4580	4361	3292	3659	2922	3591	5023	3845	6484	7557	7541	5082	5806	3948	9066	9831	5635	19173	6738	7971	8251	5624	8088	5963	5144	6931	3595	4600	7547	2836	3636	7949	3751	5429	6146	7583	5627	5351	5782	6809	6551	8512	5795	8113	6742
Dilated cardiomyopathy (DCM)	0	0	0	0	0	0	0	0	0	0	0	0	0	0	0	0	0	0	0	0	0	0	0	0	0	0	0	0	0	0	0	0	0	0	0	0	0	0	0	0	0	0	0	0	0	0	0	0	0
D-Glutamine and D-glutamate metabolism	14696	16152	13940	10328	10181	8931	6629	8231	6313	8206	11272	7413	13332	15340	11910	9342	11822	9449	18429	22267	13988	37186	13887	13277	14255	11183	16127	10154	15856	13794	9082	9986	16153	5630	7857	13644	8745	10651	12237	13221	13002	11620	10951	13895	12230	14921	13025	16638	13367
D-Arginine and D-ornithine metabolism	8	27	34	70	71	38	12	38	35	28	26	88	38	83	248	53	109	30	184	72	126	114	45	123	75	54	139	153	101	69	50	136	20	20	209	61	204	30	66	88	53	38	22	23	52	25	59	50	41
D-Alanine metabolism	10136	10651	9476	7403	7755	6402	5142	5981	5151	5677	7551	5571	9294	10604	9024	6810	8564	6711	12771	15190	9732	25609	10045	9635	9927	7637	10738	8195	10596	9504	6184	7142	11124	3993	5755	9771	6491	7497	8401	9418	8819	8175	7858	9588	8632	10336	8368	11534	9522
Cytosolic DNA-sensing pathway	0	0	0	0	0	0	0	0	0	0	0	0	0	0	0	0	0	0	0	0	0	0	0	0	0	0	0	0	0	0	0	0	0	0	0	0	0	0	0	0	0	0	0	0	0	0	0	0	0
Cytoskeleton proteins	45383	49392	43586	32552	28459	27729	21583	25463	20190	25558	33988	23010	41577	48293	41719	29752	37236	28148	57504	63480	41508	118769	44599	41622	44679	34591	49541	35481	46371	43668	27815	30297	50156	17810	24534	43994	26080	33548	37318	43559	39663	37253	35016	44407	38554	50259	37985	52754	42302
Cytokine-cytokine receptor interaction	0	0	0	0	0	0	0	0	0	0	0	0	0	0	0	0	0	0	0	0	0	0	0	0	0	0	0	0	0	0	0	0	0	0	0	0	0	0	0	0	0	0	0	0	0	0	0	0	0
Cytokine receptors	0	0	0	0	0	0	0	0	0	0	0	0	0	0	0	0	0	0	0	0	0	0	0	0	0	0	0	0	0	0	0	0	0	0	0	0	0	0	0	0	0	0	0	0	0	0	0	0	0
Cytochrome P450	0	0	0	0	0	0	0	0	0	0	0	0	0	0	0	0	0	0	0	0	0	0	0	0	0	0	0	0	0	0	0	0	0	0	0	0	0	0	0	0	0	0	0	0	0	0	0	0	0
Cysteine and methionine metabolism	101018	107114	93129	68551	69729	58381	44989	54615	43862	52929	73231	51256	87658	103439	80165	62867	79410	64713	124970	154964	94535	250321	98763	93194	98151	75731	105114	72989	112343	94123	61637	67791	111050	39708	50959	93476	57195	71888	83170	91706	88848	75527	74387	92876	82725	101509	83296	111850	91994
Cyanoamino acid metabolism	32289	34167	27113	17684	16923	17259	11968	14139	11131	15234	22443	14311	27586	32531	24568	18190	25600	19493	40681	50637	28240	80816	26460	28619	27220	24914	33807	21769	32222	29390	20812	21020	36627	11633	16954	27471	18118	23628	27624	27034	29342	21964	23771	32180	22298	30510	28943	38048	27576
Complement and coagulation cascades	0	0	0	0	0	0	0	0	0	0	0	0	0	0	0	0	0	0	0	0	0	0	0	0	0	0	0	0	0	0	0	0	0	0	0	0	0	0	0	0	0	0	0	0	0	0	0	0	0
Colorectal cancer	2	0	0	0	0	0	0	0	0	0	0	0	0	1	0	1	0	0	0	0	11	0	1	0	2	0	5	0	0	1	0	1	0	0	0	0	0	0	0	0	0	0	0	0	1	4	5	2	0
Clavulanic acid biosynthesis	0	0	0	0	0	0	0	0	0	0	0	0	0	0	0	0	0	0	0	0	0	0	0	0	0	0	0	0	0	0	0	0	0	0	0	0	0	0	0	0	0	0	0	0	0	0	0	0	0
Citrate cycle (TCA cycle)	45202	54901	49995	36387	40481	34014	23508	29024	22185	29531	39982	26065	50266	53473	42613	33893	44980	35981	56548	76170	50707	121124	49631	48309	46894	34182	59937	36790	61985	46820	30569	30174	48667	18935	23979	46774	30728	33322	38355	43096	41247	41400	35226	44359	46009	49354	48213	53476	48362
Circadian rhythm - plant	1	4	0	40	162	7	8	64	25	95	68	1	108	0	4	41	16	24	0	0	6	156	0	0	0	0	0	0	4	0	0	0	0	0	0	0	0	0	1	0	0	74	0	0	253	8	2	0	6
Chronic myeloid leukemia	0	0	0	0	0	0	0	0	0	0	0	0	0	0	0	0	0	0	0	0	0	0	0	0	0	0	0	0	0	0	0	0	0	0	0	0	0	0	0	0	0	0	0	0	0	0	0	0	0
Chromosome	166761	180559	154325	111894	107922	99820	74548	88360	69312	90126	123436	81255	148148	174399	140828	105909	135245	106328	211346	248227	156247	423477	157088	155517	161084	126085	177721	117665	176781	158948	101639	110910	182867	64260	86544	153990	92526	122613	138845	153559	145072	129840	125924	159656	138812	173633	141967	191513	152191
Cholinergic synapse	0	0	0	0	0	0	0	0	0	0	0	0	0	0	0	0	0	0	0	0	0	0	0	0	0	0	0	0	0	0	0	0	0	0	0	0	0	0	0	0	0	0	0	0	0	0	0	0	0
Chlorocyclohexane and chlorobenzene degradation	1468	1883	1096	296	723	214	293	401	317	584	991	509	788	1751	987	451	504	420	2051	2476	1505	4307	1642	1331	1003	1083	678	946	1962	1469	941	920	1511	590	535	822	637	1260	1261	830	1498	685	953	1090	1151	2362	927	1214	1172
Chloroalkane and chloroalkene degradation	23188	26091	22118	14393	14444	13708	10312	11746	9619	11404	16709	11592	19202	24609	21712	15068	17307	14678	30302	34187	20628	58708	23317	22445	22502	16629	23264	16762	21898	23845	14441	14507	25286	9086	10442	21227	11289	19746	18883	21808	19902	16326	20668	24464	20186	28018	18942	29557	21943
Chaperones and folding catalysts	99207	113096	92538	63805	64315	58624	41278	51015	38539	53077	76489	45497	89842	105914	83153	61858	81463	63725	126081	156503	96994	259248	91594	94003	93085	75669	106014	66950	106334	94405	62378	65047	108866	37450	51101	90004	55366	74102	83841	88048	87218	75527	75252	97177	82228	106274	90533	115778	91306
Chagas disease (American trypanosomiasis)	20	7	63	41	281	7	46	68	45	98	79	67	109	6	5	53	16	27	55	281	6	199	28	176	52	45	17	42	57	128	10	50	79	69	7	47	4	94	56	17	85	74	75	26	260	9	8	27	16
Cellular antigens	145	1582	850	721	1401	1487	332	649	410	661	1444	217	1739	1224	541	1074	2025	1805	313	2525	2135	2150	389	754	336	474	1436	481	1961	437	651	384	372	172	489	620	1388	264	603	196	605	885	218	289	613	231	2362	412	1171
Cell motility and secretion	9713	12455	10032	8754	11679	8094	5564	7508	5586	7635	10059	6121	12253	11747	9108	8597	11000	9311	13461	18943	11309	29480	9041	11214	10244	7954	13351	8022	12076	9922	6900	7385	11190	3871	6455	10434	7777	7651	8870	9839	9134	9918	7854	9915	12688	10426	11120	12212	10998
Cell division	9705	11558	8054	4035	3991	3629	2581	3339	2234	3655	6752	2777	6813	10381	7063	4157	6216	4487	12901	14265	8515	26482	6834	8574	7582	7246	8321	4556	9070	9706	6091	5629	10565	3167	4511	7162	4564	8464	8314	7171	8323	5082	7899	11189	6315	11937	8628	12728	7921
Cell cycle - yeast	0	0	0	0	0	0	0	0	0	0	0	0	0	0	0	0	0	0	0	0	0	0	0	0	0	0	0	0	0	0	0	0	0	0	0	0	0	0	0	0	0	0	0	0	0	0	0	0	0
Cell cycle - Caulobacter	57361	60427	49670	34054	32161	31285	23049	27427	21108	28747	39876	24780	47650	56944	45177	33814	43313	33722	72323	82529	51334	141379	49957	49935	52696	42991	55169	37201	56859	53085	33922	37481	63121	21209	29353	50541	29783	42100	47623	50836	49243	41121	42637	55382	44434	57224	46892	66125	49017
Cell cycle	0	6	0	6	7	4	8	30	2	12	11	118	14	5	16	20	4	8	0	0	0	6	0	1	0	0	0	0	0	0	0	0	0	0	0	0	0	0	0	0	0	4	0	0	0	3	0	0	7
Carotenoid biosynthesis	142	232	832	843	586	162	215	435	279	425	428	712	678	386	592	287	246	142	129	231	126	947	1020	866	834	184	1111	1130	296	383	63	161	154	203	244	714	180	147	157	433	163	569	491	191	953	552	292	266	536
Cardiac muscle contraction	6	0	0	0	0	0	0	0	0	0	0	0	0	0	0	1	0	0	0	0	33	0	0	0	9	0	15	0	0	3	0	0	0	0	0	0	0	0	3	0	0	0	0	0	10	12	15	6	0
Carbon fixation pathways in prokaryotes	96833	109220	93046	65234	70204	61673	45129	53299	41747	54786	75273	46590	89493	105614	81814	63779	83846	66999	121882	150260	96313	249651	91908	90178	91882	72498	103201	63449	114372	93251	61214	63799	104740	37415	48585	90085	57687	70677	80710	87453	85502	77167	70269	92662	83168	102242	88328	110155	90965
Carbon fixation in photosynthetic organisms	75868	77380	70149	44307	42646	39034	28793	34794	26925	36075	52018	34884	60643	75457	60310	43007	54991	42118	92911	112609	70003	176927	74528	65698	70081	54566	77534	53063	86168	70668	46182	49003	81356	29011	36914	66611	41468	52436	61358	65178	65602	51306	54164	67760	57389	72505	61919	81507	64338
Carbohydrate metabolism	20638	22482	20124	12041	10934	11707	7900	9162	6810	9965	15041	9999	18064	22216	19973	13008	16958	13045	27039	35067	18680	54257	20410	21105	20651	16351	20198	14386	21005	21353	13083	13473	22923	8304	9966	19617	10608	16033	18041	20077	18711	14063	16323	20772	17220	22736	19201	25128	19058
Carbohydrate digestion and absorption	245	738	2079	1561	1092	705	419	658	413	742	863	715	1625	1112	2142	840	997	615	330	1036	792	2177	1960	1557	1756	450	2513	1710	1297	829	253	286	273	446	297	1520	324	298	358	1066	391	1164	855	343	1500	1297	947	557	1212
Caprolactam degradation	832	595	930	305	1888	293	429	453	390	591	586	735	763	820	729	457	721	606	955	3286	959	1762	1256	1845	760	471	490	720	1784	582	597	584	716	432	379	844	473	147	544	651	739	667	90	173	1328	519	396	219	611
CAM ligands	0	0	0	0	0	0	0	0	0	0	0	0	0	0	0	0	0	0	0	0	0	0	0	0	0	0	0	0	0	0	0	0	0	0	0	0	0	0	0	0	0	0	0	0	0	0	0	0	0
Calcium signaling pathway	0	0	0	0	0	0	0	0	0	0	0	0	0	0	0	0	0	0	0	0	0	0	0	0	0	0	0	0	0	0	0	0	0	0	0	0	0	0	0	0	0	0	0	0	0	0	0	0	0
Caffeine metabolism	0	4	0	40	162	7	8	64	25	95	68	1	108	1	4	41	16	24	0	0	6	156	0	0	0	0	0	0	4	0	0	0	0	0	0	0	0	0	0	0	0	74	0	0	252	8	2	0	6
C5-Branched dibasic acid metabolism	38866	44251	35258	22268	22128	20402	15906	18123	14500	18758	27908	19331	31731	42167	31544	22688	28293	21671	49777	58182	35631	102690	37380	35815	36161	29739	38766	25841	41550	38780	23622	25309	42409	15243	18300	34433	20077	29665	33076	35093	34131	26798	28473	36824	31058	45620	32399	43711	34930
Butirosin and neomycin biosynthesis	7429	7902	8736	6203	5526	4818	3468	4431	3571	4498	5940	4280	7844	8573	7583	5347	6660	5006	9211	11139	7585	18693	9686	6892	8031	5546	10344	7140	9980	7492	4775	5066	7830	3285	3790	7841	4558	4857	6128	7191	6706	6345	5429	6340	7495	7561	6936	7821	7758
Butanoate metabolism	63081	66790	60810	45503	51411	37640	30867	36640	30312	35173	46553	31852	54996	66303	51068	39320	50373	40743	77280	101581	61189	155551	66155	58743	63098	46812	66509	44092	75887	59183	39217	43411	67488	25216	31224	59777	39940	41540	51502	56731	55747	50698	41543	52854	52659	63920	50701	63576	57657
Bladder cancer	1	0	1	0	108	0	31	1	19	0	0	62	2	1	0	0	0	0	0	241	0	3	0	143	2	0	0	0	6	0	1	1	0	0	1	2	0	0	1	1	0	1	1	0	2	0	0	0	0
Bisphenol degradation	9899	10725	9407	5424	5542	4188	3253	4165	3145	4454	6855	3926	7555	10136	8328	4782	6985	5339	13256	15436	9302	23208	10968	8235	9206	6913	10139	6316	11081	9948	6287	6217	10499	3882	4131	8266	5321	7493	7907	7969	8506	6223	7853	9499	7341	10311	8501	11957	8179
Biotin metabolism	14035	18403	12523	8128	8600	8535	5437	6936	4852	7450	11793	6100	13140	17612	11654	9226	12372	9503	20273	23905	14278	43200	12317	14087	13396	12010	13179	8433	15266	14462	9173	9614	16001	5398	7406	13167	7510	11908	13260	13185	13038	10459	10522	14541	12020	18795	14568	17250	14129
Biosynthesis of vancomycin group antibiotics	5627	7508	5916	3627	3557	3627	2306	3081	2166	3292	5006	2882	5632	6738	5067	3731	4832	3734	7624	9107	6211	16608	5403	5574	5269	4611	7293	4233	6703	5770	3883	3794	6406	2264	3031	5397	3434	4638	5147	5137	5310	4686	4492	5688	4898	7094	5966	6796	5829
Biosynthesis of unsaturated fatty acids	10886	12500	10521	8587	10738	7254	5984	7009	5667	7185	9162	6604	11235	12162	9636	8043	9476	7916	13753	18230	10777	30912	10754	12317	11320	8451	12146	8146	11190	10716	6666	7370	12003	4441	5516	10951	6481	8007	9189	11048	9676	9677	8089	10294	12523	12857	9528	12364	10835
Biosynthesis of type II polyketide products	2	0	0	0	0	0	0	0	0	0	0	0	0	0	0	0	0	0	0	0	0	0	0	0	0	0	0	0	0	0	0	0	0	0	0	0	0	0	1	0	0	0	0	0	2	0	0	0	0
Biosynthesis of type II polyketide backbone	0	0	0	0	0	0	0	0	0	0	0	0	0	0	0	0	0	0	0	0	0	0	0	0	0	0	0	0	0	0	0	0	0	0	0	0	0	0	0	0	0	0	0	0	0	0	0	0	0
Biosynthesis of siderophore group nonribosomal peptides	278	628	339	448	1169	909	485	437	565	328	604	695	721	613	460	896	1133	1075	399	2483	1040	1148	307	1903	377	284	400	499	870	268	419	273	319	185	310	654	432	68	316	501	369	378	67	160	654	202	770	214	692
Biosynthesis of ansamycins	14756	14035	12858	8982	7820	7566	6069	7005	5535	7086	9579	7601	11465	14257	11684	8575	10782	8010	17832	21102	12758	33981	14473	13275	13799	10672	14715	12041	15857	13390	8822	9642	15948	5739	7745	13396	8711	9750	11629	13671	12408	10194	10299	12858	11239	13476	11343	15639	12292
Biosynthesis of 12-, 14- and 16-membered macrolides	0	0	0	0	0	0	0	0	0	0	0	0	0	0	0	0	0	0	0	0	0	0	0	0	0	0	0	0	0	0	0	0	0	0	0	0	0	0	0	0	0	0	0	0	0	0	0	0	0
Biosynthesis and biodegradation of secondary metabolites	6467	7507	5784	4043	4761	3953	3169	3433	2904	3532	5000	4120	5950	6868	5772	4050	4879	3983	8430	11433	5912	16989	5208	7076	5074	4587	6958	4842	7363	6410	4313	4099	7041	2184	3727	5481	4190	5196	5201	5630	5765	4958	5299	7179	5558	7325	6013	8237	6068
Bile secretion	0	6	0	6	7	4	8	30	2	12	11	119	14	5	16	20	4	8	0	1	0	6	0	3	0	0	0	0	0	0	0	0	0	0	0	0	0	0	0	0	0	4	0	0	0	3	0	0	7
Betalain biosynthesis	0	0	0	0	2	0	0	0	0	0	0	0	0	0	0	0	0	0	0	0	0	0	0	0	0	0	0	0	0	0	0	0	0	0	0	0	0	0	0	0	0	0	0	0	1	0	0	0	0
beta-Lactam resistance	3858	4876	2378	1113	1129	856	575	1029	604	1047	2563	583	2221	4215	2242	1259	1828	1204	5907	5487	3051	11361	1915	3129	2691	3042	2233	1595	3316	4373	2334	2253	4338	1081	2015	2437	1792	3895	3604	2406	3344	1335	3385	4959	2637	5159	3645	5616	2859
beta-Alanine metabolism	21024	23434	17553	8680	10919	9797	6597	7374	6286	7860	14156	6949	14803	22104	13424	10712	14550	11482	27518	34390	19715	53626	17040	18735	17929	16235	19197	10516	23219	19530	12683	13509	22688	7532	9489	16915	9929	15146	18287	16764	18145	11371	13149	18970	14675	22083	17487	22327	17824
Benzoate degradation	22637	22111	22217	17395	17907	13421	11577	13293	11087	13050	16475	12699	19938	22780	19265	14627	19061	14314	27277	34347	20985	54527	24401	22594	24274	17034	24804	18455	25357	20238	12950	16125	24563	9478	11944	23575	14544	14333	18436	21753	19432	18836	15469	18600	19013	21421	17269	22583	20309
Base excision repair	46625	51481	44287	30113	30633	26122	19829	24113	18632	25128	35190	22626	41070	49874	40045	28760	36837	28717	60772	69317	42986	120964	43605	43843	44403	34943	49945	32385	49063	45936	28708	30729	50928	17745	24167	42620	25516	36559	39349	41201	40519	35512	37260	46906	39662	51019	40064	55955	42554
Basal transcription factors	1	25	0	24	30	17	32	122	10	49	45	474	56	20	64	80	19	31	1	4	0	28	0	4	2	1	0	0	0	1	0	1	0	0	0	2	3	0	1	0	3	19	0	1	0	11	0	0	30
Bacterial toxins	13924	14422	12730	8387	8923	7001	5484	6694	5119	7192	10087	7145	11171	13958	10439	7812	10344	8201	17674	19491	11824	32506	12977	12376	13087	9818	14637	9538	15796	13336	8487	8796	15102	5391	6313	12037	7047	11269	11448	11576	11856	9873	12041	13966	10848	13713	11877	17058	11902
Bacterial secretion system	51069	57567	52997	41935	43150	33904	26125	32606	24938	33004	42902	28694	53383	56515	46979	36358	46588	36248	64064	82925	49332	139839	52398	55267	53690	39776	60884	41870	54489	50161	31460	35192	56250	20570	29288	52538	31664	37620	43289	50153	45313	46150	40360	50061	52152	56196	46951	59778	50659
Bacterial motility proteins	43191	48677	42696	68104	84895	88285	56246	60678	56951	49498	48979	50476	80747	63257	70373	81307	79721	72599	65303	88789	54039	162005	37435	61543	60939	45608	62109	44179	43114	44224	30612	39125	54460	20051	29627	61716	34664	31240	45696	80443	38370	80792	26304	36315	77813	47269	43448	48440	73454
Bacterial invasion of epithelial cells	19	0	18	0	56	0	39	0	19	0	0	44	0	0	2	1	0	0	1	11	0	0	4	15	4	0	9	14	17	3	2	1	2	1	2	1	4	0	3	1	4	0	3	1	0	1	2	1	0
Bacterial chemotaxis	35090	39601	27160	34793	40405	39204	27493	30450	27417	25734	29989	25288	41546	42573	36906	38478	40370	36070	51124	57834	35432	112610	25021	36714	38993	32527	37544	24833	30301	35442	22707	27172	42897	13437	20135	37901	22398	27085	33648	46808	30405	40796	23082	33286	41035	39424	30437	41601	41849
Atrazine degradation	1232	3012	1022	1378	2582	1751	1260	1447	1485	1193	2033	743	1828	2560	1617	1903	1329	1580	2641	3053	1844	7598	851	1973	1286	1453	1206	643	823	1769	1041	1211	1508	433	886	1132	1056	1661	1515	1425	1332	1446	1085	1747	3048	4008	1502	1841	2320
Ascorbate and aldarate metabolism	13815	12316	14097	5054	6493	4279	3085	3834	3147	4622	7761	5164	8037	12730	10674	5491	6808	4956	15924	23872	12155	26578	16385	12397	12157	8829	12443	9705	19531	12002	8368	8327	13774	5404	5135	10105	6708	7812	10002	8902	12110	6198	8089	9488	8518	12158	9111	11528	10512
Arrhythmogenic right ventricular cardiomyopathy (ARVC)	0	0	0	0	0	0	0	0	0	0	0	0	0	0	0	0	0	0	0	0	0	0	0	0	0	0	0	0	0	0	0	0	0	0	0	0	0	0	0	0	0	0	0	0	0	0	0	0	0
Arginine and proline metabolism	136570	153465	124203	88564	88728	75626	57035	70081	54588	70402	102440	63103	119071	145186	114390	82176	107528	84072	176736	204679	123977	361667	119448	128028	128688	104995	143654	88956	136920	131689	85129	90240	151038	50902	70416	124856	76968	104731	115934	122568	119498	99506	104610	137130	113122	150454	120669	162490	124402
Arachidonic acid metabolism	253	785	353	1137	1951	1166	815	1116	966	682	815	754	1057	572	375	1116	1224	1820	355	1490	1514	1658	360	865	590	276	330	452	1073	287	367	357	393	174	268	591	790	292	264	650	372	899	312	283	1244	354	653	419	929
Apoptosis	7	180	345	5	44	46	12	14	12	23	123	14	82	47	12	18	48	24	4	2	86	56	1	40	31	1	715	0	0	7	65	1	0	0	43	80	28	1	17	7	2	51	16	4	46	20	111	7	44
Antigen processing and presentation	4176	4893	3778	3121	2916	2867	2092	2429	1904	2582	3322	2190	4340	4590	3799	2935	3886	2990	5413	6077	4155	11485	3656	4129	4201	3284	4518	3249	4369	4080	2558	2752	4735	1579	2251	4179	2417	3352	3646	4207	3626	3762	3516	4488	3856	4640	4049	5416	4093
Amyotrophic lateral sclerosis (ALS)	523	874	715	134	649	485	273	130	307	187	439	369	463	636	747	496	692	430	767	1240	645	844	368	780	453	354	1742	435	1115	394	465	415	643	218	309	460	354	349	415	296	422	254	396	408	382	428	600	585	580
Amoebiasis	735	1758	661	572	735	779	475	677	375	626	1029	333	961	1445	790	700	958	1039	1522	1734	1269	3894	539	1152	750	794	514	296	508	1125	686	519	940	303	350	856	459	1035	966	1060	914	901	744	1027	1004	2043	1157	1134	1263
Aminobenzoate degradation	9074	10452	10357	6110	8405	5226	4014	4832	4289	4836	7889	4971	8476	10664	8406	5799	8929	6756	11051	15816	10334	24118	10799	9769	9091	6723	11598	7329	13135	8234	6132	6166	9502	3888	4312	9327	5933	5735	7446	7934	8154	6844	5797	7178	8288	9756	8497	8691	9013
Aminoacyl-tRNA biosynthesis	128664	137477	121040	84010	80790	75664	56854	67605	52002	70669	94639	64013	113549	134695	111443	82321	102843	80270	162551	184301	118815	325216	123178	117828	123933	96916	136365	90217	133077	121588	77282	86032	140313	50456	66054	118705	68855	94413	107117	118247	111734	100804	96315	120192	107469	135615	104880	143885	116709
Amino sugar and nucleotide sugar metabolism	159297	167141	141247	90568	93019	87964	62733	74008	58657	78968	112553	76429	130452	160984	124609	93603	118953	93969	196590	241312	146887	379046	144570	140507	139871	114303	159509	106261	177358	146859	100616	101265	173245	58693	75397	134050	87280	118962	129418	133232	139540	111294	122482	152409	118629	156839	135083	183418	137869
Amino acid related enzymes	163029	173096	146154	101350	99891	91087	67557	81623	63007	83323	116842	74879	138000	167878	131372	98906	125875	98687	207317	239626	149109	407762	149120	145251	151879	123021	164830	108078	172929	154477	98394	108600	177994	62156	83802	144996	88920	120144	136528	143844	141796	118433	120108	154905	131089	165203	135745	185137	143711
Amino acid metabolism	17728	25738	16047	10862	15927	10305	8290	9981	9100	8697	15482	7943	15809	22386	15232	11429	14686	12641	26314	30292	19495	56604	14387	18441	16520	14258	17083	11155	17643	18924	12146	12207	20388	6282	9527	16488	12218	16887	16402	15510	16244	12452	15120	19897	14625	27148	17582	23483	17977
Alzheimer's disease	4873	5198	4647	3264	3366	3127	2274	2634	2131	2789	3731	2462	4511	5104	4191	3351	4060	3204	6082	7265	4617	12336	4640	4672	4670	3650	5317	3444	5115	4566	2947	3267	5310	1901	2520	4522	2681	3528	4027	4460	4232	3922	3628	4575	4389	5001	4100	5488	4521
alpha-Linolenic acid metabolism	22	32	27	8	307	147	77	17	48	46	39	166	95	11	14	19	18	9	8	734	20	32	6	420	13	7	21	18	26	15	12	6	2	1	6	19	14	1	10	8	3	210	2	2	17	9	22	10	10
Aldosterone-regulated sodium reabsorption	0	0	0	0	0	0	0	0	0	0	0	0	0	0	0	0	0	0	0	0	0	0	0	0	0	0	0	0	0	0	0	0	0	0	0	0	0	0	0	0	0	0	0	0	0	0	0	0	0
Alanine, aspartate and glutamate metabolism	117654	126539	106112	73115	70167	65810	46687	57732	44138	58530	84944	53208	101909	120810	94475	69886	91980	71572	147755	174280	107297	294929	104477	104914	108669	88881	120322	78484	123370	112056	72567	76866	129569	44071	60393	105667	65594	87713	99090	103241	103020	83291	89148	115984	92307	118203	104563	137907	104203
African trypanosomiasis	23	17	79	56	321	225	157	88	168	109	146	127	143	39	47	266	77	106	62	311	14	208	35	191	59	53	48	81	69	133	18	91	83	71	17	59	13	97	59	20	85	88	75	29	374	37	19	29	137
Adipocytokine signaling pathway	2829	5487	5105	5028	4010	5167	2857	3830	2551	3598	4634	2626	6188	5166	3614	4587	5990	5273	3853	6351	4936	12140	3666	4306	4632	3299	6677	3868	4478	3610	2322	2650	3607	1673	2509	5217	2937	2395	3519	4822	3368	5200	2409	2836	4987	4492	5656	3296	5500
Adherens junction	0	0	0	0	0	0	0	0	0	0	0	0	0	0	0	0	0	0	0	0	0	0	0	0	0	0	0	0	0	0	0	0	0	0	0	0	0	0	0	0	0	0	0	0	0	0	0	0	0
ABC transporters	398050	420596	309871	227056	236572	197156	171074	189351	158062	188392	263305	192674	301246	395060	314989	223303	269193	209300	530232	574165	335113	1011515	307427	370393	352471	298690	355417	255154	359385	388909	238383	263286	447615	141146	209869	339314	222335	317976	331343	357897	340588	267523	310329	409955	304214	433400	302313	485946	333006
1,1,1-Trichloro-2,2-bis(4-chlorophenyl)ethane (DDT) degradation	0	0	0	0	0	0	0	0	0	0	0	0	1	0	0	0	0	0	0	0	2	0	1	0	1	0	0	5	40	0	0	0	0	2	0	2	0	0	0	0	0	0	0	0	0	0	2	1	1
[truncated: 27 more columns]
